# Supplementary material for: Dynamic fluctuations in a bacterial metabolic network
Source: Nat Commun. 2023 Apr 15;14:2173. doi: 10.1038/s41467-023-37957-0 (PMC10105761; doi:10.1038/s41467-023-37957-0)
Supplement: Supplementary file 4 — Supplementary Data 1 [file 41467_2023_37957_MOESM4_ESM.xlsx]

## Sheet: Sheet1
	Parameters	Vmax(PTS)	Vmax(FBA)	Vmax(FBPase)	Vmax4(FBA)	Vmax5(PYK)	Vmax6(PDH)	k1(PTS)	k2(PTS)	k3(PTS)	Km(PFK)	Km(FBPase)	Km(FBA)	Km(PYK)	Km(PDH)	n1(PFK)	n2(PYK)	n3(PDH)	a1(PFK)	a2(FBPase)	a3(PYK)
Fig1	p-values	0.000208534	0.0706513	0.0152379	7.14318e-39	1.6773e-09	0.0446489	1.94982e-05	0.0159361	0.000824564	0.0132074	0.477885	1.16656e-44	1.13515e-09	2.04016e-06	9.01379e-05	0.508012	0.0380693	0.00230507	0.0510214	1.797e-19
Sup Fig1	p-values	0.69865	1.56753e-07	0.0667094	9.03136e-08	0.000127046	2.21869e-35	0.576973	0.000229086	0.00601899	8.17803e-10	0.00325545	2.26342e-06	6.2268e-09	3.82405e-92	2.42565e-06	0.00342674	2.30029e-58	0.00799658	0.0441528	1.53237e-22
