# Supplementary material for: Dynamic fluctuations in a bacterial metabolic network
Source: Nat Commun. 2023 Apr 15;14:2173. doi: 10.1038/s41467-023-37957-0 (PMC10105761; doi:10.1038/s41467-023-37957-0)
Supplement: Supplementary file 6 — Source Data [file 41467_2023_37957_MOESM6_ESM.zip]

Archive with 5 entries (4 files):
- Source Data/
- Source Data/Source Data 2.xlsx
- __MACOSX/Source Data/._Source Data 2.xlsx
- Source Data/Source Data 1.xlsx
- __MACOSX/Source Data/._Source Data 1.xlsx
