# Supplementary material for: Dynamic fluctuations in a bacterial metabolic network
Source: Nat Commun. 2023 Apr 15;14:2173. doi: 10.1038/s41467-023-37957-0 (PMC10105761; doi:10.1038/s41467-023-37957-0)
Supplement: Supplementary file 6 — Source Data [file 41467_2023_37957_MOESM6_ESM.zip › Source Data/Source Data 2.xlsx]

## Sheet: Figure 2
Fig. 2b		Fig. 2c		Fig. 2d							Fig. 2e		Fig. 2g
													Fructose			Acetate			GAP
Time (s)	CFP/YFP ratio	Time (s)	CFP/YFP ratio		Concentration (mM)	FRET Response			Mean	SD	Time (s)	CFP/YFP ratio	Time (s)	CFP/YFP ratio		Time (s)	CFP/YFP ratio		Time (s)	CFP/YFP ratio
1	0.81037	1	0.90047			Experiment 1	Experiment 2	Experiment 3			1	0.81017	1	0.78717		1	0.82449		1	0.83235
2	0.813	2	0.89565	Glucose (intact cells)	0.0001	0	0	0	0	0	2	0.81055	2	0.78656		2	0.82286		2	0.82972
3	0.80904	3	0.89886		0.001	0.066	0.054	0.061	0.06	0.006	3	0.8098	3	0.784		3	0.82203		3	0.83169
4	0.80838	4	0.89326		0.003	0.134	0.127	0.08	0.113	0.029	4	0.80943	4	0.78322		4	0.8236		4	0.82972
5	0.81166	5	0.89645		0.005	0.514	0.458	0.458	0.511	0.051	5	0.81092	5	0.78169		5	0.82377		5	0.83235
6	0.81364	6	0.89565		0.01	0.705	0.821	0.692	0.739	0.071	6	0.81092	6	0.78658		6	0.82359		6	0.83037
7	0.81231	7	0.89805		0.1	0.976	0.94	0.86	0.925	0.059	7	0.81092	7	0.78256		7	0.82234		7	0.82841
8	0.80967	8	0.89644		1	0.98	1	0.942	0.974	0.029	8	0.81055	8	0.78387		8	0.82389		8	0.82972
9	0.81164	9	0.89724		10	1	1	1	1	0	9	0.80906	9	0.7841		9	0.82306		9	0.82972
10	0.81032	10	0.89325	Pyruvate (intact cells)	0.001	0	0	0	0	0	10	0.8098	10	0.78186		10	0.82329		10	0.83169
11	0.81163	11	0.89885		0.003	0.247	0.26	0.289	0.265	0.021	11	0.81055	11	0.78575		11	0.82461		11	0.82972
12	0.81031	12	0.89724		0.01	0.69	0.636	0.702	0.676	0.035	12	0.81055	12	0.78607		12	0.82378		12	0.82906
13	0.80964	13	0.89564		0.1	0.89	0.922	0.93	0.914	0.021	13	0.81017	13	0.7847		13	0.82536		13	0.83037
14	0.81161	14	0.89484		1	1	1	1	1	0	14	0.8098	14	0.78584		14	0.82453		14	0.83301
15	0.81292	15	0.89724	Pyruvate (permeabilized cells)	0.03	0	0	0	0	0	15	0.81092	15	0.78373		15	0.82289		15	0.82906
16	0.81094	16	0.89965		0.1	0.11	0.1	0.165	0.125	0.035	16	0.81017	16	0.78301		16	0.82267		16	0.83169
17	0.81357	17	0.89563		0.3	0.38	0.34	0.48	0.4	0.072	17	0.81092	17	0.78274		17	0.82283		17	0.83103
18	0.81225	18	0.89643		1	0.83	0.788	0.842	0.82	0.028	18	0.80906	18	0.78477		18	0.82321		18	0.82972
19	0.81092	19	0.89643		3	1	1	1	1	0	19	0.81092	19	0.7859		19	0.82479		19	0.83103
20	0.81092	20	0.89403								20	0.80943	20	0.78426		20	0.82155		20	0.83037
21	0.8096	21	0.89803								21	0.8098	21	0.78473		21	0.82473		21	0.82906
22	0.80828	22	0.89723								22	0.81055	22	0.78365		22	0.82551		22	0.82972
23	0.81222	23	0.89803								23	0.81167	23	0.78539		23	0.82387		23	0.82775
24	0.8109	24	0.89483								24	0.81092	24	0.78152		24	0.82586		24	0.83235
25	0.81155	25	0.90044								25	0.80943	25	0.78363		25	0.82381		25	0.82841
26	0.80892	26	0.89802								26	0.81129	26	0.7871		26	0.82581		26	0.82972
27	0.81052	27	0.89722								27	0.81055	27	0.78605		27	0.82456		27	0.83037
28	0.81022	28	0.89722								28	0.81017	28	0.78736		28	0.82575		28	0.82906
29	0.81016	29	0.89402								29	0.8098	29	0.78582		29	0.8225		29	0.82972
30	0.81152	30	0.89882								30	0.81017	30	0.78679		30	0.8265		30	0.82906
31	0.81151	31	0.89882								31	0.80943	31	0.78583		31	0.82526		31	0.82972
32	0.81085	32	0.89802								32	0.81204	32	0.7887		32	0.82442		32	0.82906
33	0.81084	33	0.89641								33	0.80943	33	0.78495		33	0.82561		33	0.83235
34	0.80953	34	0.89402								34	0.81055	34	0.7865		34	0.82075		34	0.82841
35	0.81281	35	0.89402								35	0.81055	35	0.78599		35	0.82273		35	0.82775
36	0.81149	36	0.89401								36	0.81017	36	0.7863		36	0.82552		36	0.83037
37	0.81179	37	0.89641								37	0.8098	37	0.78707		37	0.8259		37	0.83037
38	0.81279	38	0.89801								38	0.81167	38	0.78844		38	0.82587		38	0.83103
39	0.81213	39	0.8972								39	0.81017	39	0.78444		39	0.82382		39	0.83103
40	0.80818	40	0.8972								40	0.81055	40	0.78495		40	0.82219		40	0.8271
41	0.81212	41	0.8964								41	0.8098	41	0.78768		41	0.82323		41	0.83367
42	0.81014	42	0.8972								42	0.81092	42	0.78452		42	0.82414		42	0.83235
43	0.81145	43	0.89881								43	0.81017	43	0.78295		43	0.82314		43	0.82841
44	0.81276	44	0.8948								44	0.80832	44	0.7867		44	0.82402		44	0.83235
45	0.81078	45	0.8948								45	0.8098	45	0.78419		45	0.82365		45	0.83169
46	0.81275	46	0.8956								46	0.81055	46	0.78427		46	0.82568		46	0.83169
47	0.81208	47	0.898								47	0.8098	47	0.78756		47	0.82481		47	0.82972
48	0.81208	48	0.89639								48	0.80869	48	0.78551		48	0.826		48	0.82972
49	0.80879	49	0.89559								49	0.81055	49	0.78736		49	0.82519		49	0.82906
50	0.81075	50	0.89479								50	0.81017	50	0.7876		50	0.82472		50	0.83103
51	0.80878	51	0.89719								51	0.81092	51	0.7841		51	0.82551		51	0.82972
52	0.80812	52	0.89719								52	0.81017	52	0.78708		52	0.82711		52	0.83037
53	0.81073	53	0.89639								53	0.81055	53	0.78614		53	0.82222		53	0.82972
54	0.81204	54	0.89799								54	0.81092	54	0.78355		54	0.8238		54	0.82906
55	0.81138	55	0.89879								55	0.81167	55	0.78324		55	0.82539		55	0.82972
56	0.81336	56	0.89798								56	0.81055	56	0.78576		56	0.82334		56	0.83833
57	0.81335	57	0.90083								57	0.8098	57	0.78499		57	0.82737		57	0.8444
58	0.81334	58	0.90015								58	0.81129	58	0.78809		58	0.82208		58	0.84508
59	0.8107	59	0.89638								59	0.80869	59	0.78634		59	0.82528		59	0.84576
60	0.81201	60	0.89638								60	0.81055	60	0.78791		60	0.82444		60	0.84613
61	0.81003	61	0.90039								61	0.81017	61	0.78601		61	0.82563		61	0.8444
62	0.81134	62	0.89798								62	0.81167	62	0.78902		62	0.8252		62	0.84572
63	0.80936	63	0.90039								63	0.8098	63	0.78768		63	0.82639		63	0.84505
64	0.80936	64	0.89878								64	0.81167	64	0.78598		64	0.82514		64	0.84581
65	0.81132	65	0.90201								65	0.81092	65	0.78589		65	0.82392		65	0.84372
66	0.81067	66	0.89797								66	0.81167	66	0.78836		66	0.8284		66	0.84508
67	0.80869	67	0.90281								67	0.80906	67	0.78352		67	0.83086		67	0.84508
68	0.81197	68	0.90281								68	0.81092	68	0.78799		68	0.82959		68	0.84581
69	0.8113	69	0.90281								69	0.81055	69	0.78644		69	0.83289		69	0.84481
70	0.81195	70	0.90607								70	0.81092	70	0.78529		70	0.83328		70	0.84508
71	0.81063	71	0.90281								71	0.81017	71	0.78991		71	0.83367		71	0.84381
72	0.81063	72	0.90525								72	0.80906	72	0.78897		72	0.83113		72	0.8454
73	0.80931	73	0.90525								73	0.81167	73	0.78675		73	0.83741		73	0.84679
74	0.81193	74	0.90525								74	0.81092	74	0.78748		74	0.83611		74	0.8444
75	0.81325	75	0.90606								75	0.81055	75	0.78952		75	0.8344		75	0.84576
76	0.80864	76	0.90711								76	0.81129	76	0.78564		76	0.83437		76	0.84576
77	0.80979	77	0.9077								77	0.81017	77	0.78585		77	0.83183		77	0.8444
78	0.80848	78	0.90934								78	0.8098	78	0.78202		78	0.83812		78	0.84508
79	0.8111	79	0.90606								79	0.80943	79	0.78577		79	0.83639		79	0.84645
80	0.81241	80	0.90687								80	0.81204	80	0.78638		80	0.83637		80	0.84645
81	0.81175	81	0.90442								81	0.8128	81	0.78394		81	0.83591		81	0.84576
82	0.81042	82	0.90361								82	0.81017	82	0.78673		82	0.83294		82	0.84619
83	0.8124	83	0.90851								83	0.81092	83	0.78508		83	0.83755		83	0.84481
84	0.81173	84	0.90523								84	0.81204	84	0.78734		84	0.83583		84	0.84713
85	0.81107	85	0.90442								85	0.81167	85	0.78797		85	0.83327		85	0.84581
86	0.81437	86	0.90687								86	0.81129	86	0.78726		86	0.83257		86	0.84645
87	0.81237	87	0.90933								87	0.81017	87	0.78459		87	0.83575		87	0.84472
88	0.81105	88	0.90768								88	0.81092	88	0.78852		88	0.83403		88	0.84645
89	0.80793	89	0.9085								89	0.81055	89	0.78561		89	0.83484		89	0.84588
90	0.80991	90	0.90604								90	0.81167	90	0.78874		90	0.83439		90	0.84472
91	0.81469	91	0.9085								91	0.80943	91	0.78874		91	0.83437		91	0.84576
92	0.81535	92	0.91015								92	0.81129	92	0.78835		92	0.83392		92	0.84681
93	0.81268	93	0.9085								93	0.81092	93	0.78656		93	0.83473		93	0.84576
94	0.81268	94	0.9085								94	0.81318	94	0.78449		94	0.83177		94	0.84472
95	0.81333	95	0.9044								95	0.81055	95	0.78709		95	0.83552		95	0.84508
96	0.81266	96	0.90603								96	0.81092	96	0.79026		96	0.83761		96	0.84626
97	0.81367	97	0.90777								97	0.81204	97	0.78925		97	0.83546		97	0.84645
98	0.81367	98	0.90603								98	0.80906	98	0.78976		98	0.83459		98	0.84576
99	0.81631	99	0.90596								99	0.81204	99	0.78719		99	0.83288		99	0.84645
100	0.8163	100	0.90685								100	0.81167	100	0.78837		100	0.83665		100	0.84576
101	0.81263	101	0.90658								101	0.81129	101	0.80008		101	0.83535		101	0.84405
102	0.81732	102	0.91013								102	0.81167	102	0.81311		102	0.8328		102	0.84508
103	0.81596	103	0.90931								103	0.81092	103	0.81843		103	0.83361		103	0.84576
104	0.81595	104	0.90521								104	0.81055	104	0.82136		104	0.83274		104	0.8444
105	0.81796	105	0.90602								105	0.81242	105	0.81984		105	0.83262		105	0.84405
106	0.81527	106	0.90766								106	0.81092	106	0.82079		106	0.83344		106	0.84575
107	0.8166	107	0.90766								107	0.81092	107	0.82212		107	0.83308		107	0.84719
108	0.81927	108	0.90439								108	0.81017	108	0.81296		108	0.83347		108	0.84645
109	0.81859	109	0.90766								109	0.8098	109	0.80749		109	0.83682		109	0.84471
110	0.82086	110	0.90765								110	0.8098	110	0.80465		110	0.83679		110	0.84678
111	0.81885	111	0.90683								111	0.81129	111	0.80349		111	0.83338		111	0.84576
112	0.81884	112	0.91095								112	0.8128	112	0.80507		112	0.83293		112	0.84713
113	0.82018	113	0.90765								113	0.81355	113	0.80614		113	0.83333		113	0.8444
114	0.82084	114	0.90683								114	0.81167	114	0.80563		114	0.83711		114	0.84713
115	0.81749	115	0.91094								115	0.81318	115	0.8052		115	0.83453		115	0.84508
116	0.82116	116	0.90556								116	0.81055	116	0.81117		116	0.83705		116	0.84713
117	0.82048	117	0.90601								117	0.81092	117	0.81043		117	0.83363		117	0.8465
118	0.82182	118	0.90601								118	0.81129	118	0.81175		118	0.83445		118	0.84579
119	0.81913	119	0.91011								119	0.81092	119	0.81354		119	0.83611		119	0.84619
120	0.82114	120	0.90764								120	0.81055	120	0.81416		120	0.83145		120	0.8444
121	0.82113	121	0.90764								121	0.81092	121	0.81444		121	0.83226		121	0.84576
122	0.8218	122	0.91011								122	0.81129	122	0.81808		122	0.83307		122	0.84478
123	0.82246	123	0.90764								123	0.81242	123	0.81687		123	0.83431		123	0.84578
124	0.82179	124	0.906								124	0.81242	124	0.81101		124	0.83092		124	0.84678
125	0.82044	125	0.90681								125	0.81242	125	0.81174		125	0.82964		125	0.8444
126	0.82312	126	0.90845								126	0.81204	126	0.81201		126	0.83296		126	0.84508
127	0.82171	127	0.90845								127	0.8128	127	0.81403		127	0.82875		127	0.84613
128	0.82176	128	0.90845								128	0.81204	128	0.81375		128	0.83039		128	0.84471
129	0.82113	129	0.90436								129	0.81242	129	0.81408		129	0.83036		129	0.84645
130	0.82077	130	0.90599								130	0.81393	130	0.81396		130	0.82578		130	0.84481
131	0.8204	131	0.90599								131	0.8128	131	0.81408		131	0.82864		131	0.84578
132	0.82174	132	0.90395								132	0.81393	132	0.8188		132	0.82861		132	0.84645
133	0.82106	133	0.90322								133	0.81242	133	0.81627		133	0.829		133	0.84576
134	0.81972	134	0.90844								134	0.81469	134	0.8145		134	0.82608		134	0.84508
135	0.82038	135	0.90598								135	0.81318	135	0.81261		135	0.82481		135	0.84508
136	0.82239	136	0.90844								136	0.81545	136	0.81555		136	0.82433		136	0.84645
137	0.8197	137	0.90598								137	0.81469	137	0.81443		137	0.82512		137	0.84581
138	0.82104	138	0.90516								138	0.81507	138	0.81601		138	0.82755		138	0.84671
139	0.82237	139	0.90762								139	0.81355	139	0.81392		139	0.82711		139	0.84645
140	0.81968	140	0.90435								140	0.81583	140	0.81743		140	0.82463		140	0.84372
141	0.82106	141	0.90598								141	0.81545	141	0.81804		141	0.82623		141	0.84576
142	0.82303	142	0.89948								142	0.8128	142	0.81674		142	0.82498		142	0.84576
143	0.82168	143	0.9019								143	0.81469	143	0.81678		143	0.82211		143	0.84678
144	0.82167	144	0.90109								144	0.81355	144	0.81393		144	0.82492		144	0.84678
145	0.82272	145	0.89948								145	0.81507	145	0.8157		145	0.82286		145	0.84508
146	0.82301	146	0.90109								146	0.81622	146	0.81463		146	0.82202		146	0.84508
147	0.8219	147	0.90297								147	0.81545	147	0.81739		147	0.8273		147	0.84576
148	0.81964	148	0.89947								148	0.81507	148	0.81581		148	0.82196		148	0.84645
149	0.82299	149	0.90028								149	0.81393	149	0.81478		149	0.82356		149	0.84472
150	0.81963	150	0.89786								150	0.81469	150	0.81403		150	0.82231		150	0.84571
151	0.82231	151	0.89786								151	0.8166	151	0.81559		151	0.82188		151	0.84478
152	0.82365	152	0.9027								152	0.81469	152	0.81625		152	0.82226		152	0.84576
153	0.82229	153	0.89786								153	0.81622	153	0.81234		153	0.82508		153	0.84645
154	0.82162	154	0.89866								154	0.81545	154	0.81377		154	0.82546		154	0.84505
155	0.82228	155	0.89625								155	0.81698	155	0.81546		155	0.82258		155	0.84688
156	0.82295	156	0.89545								156	0.81622	156	0.81314		156	0.82093		156	0.84576
157	0.8216	157	0.89527								157	0.81431	157	0.81706		157	0.82456		157	0.84508
158	0.82159	158	0.89785								158	0.81622	158	0.81163		158	0.82535		158	0.84508
159	0.82032	159	0.89545								159	0.81775	159	0.81188		159	0.82614		159	0.84669
160	0.8236	160	0.89705								160	0.81545	160	0.81119		160	0.82529		160	0.8445
161	0.82127	161	0.89705								161	0.81622	161	0.81046		161	0.82119		161	0.84572
162	0.82298	162	0.89704								162	0.81737	162	0.81141		162	0.82201		162	0.84505
163	0.82394	163	0.89544								163	0.81698	163	0.8128		163	0.82357		163	0.84472
164	0.82358	164	0.89945								164	0.81814	164	0.81039		164	0.82354		164	0.84508
165	0.82161	165	0.90026								165	0.81737	165	0.81027		165	0.82261		165	0.8444
166	0.82357	166	0.89865								166	0.81775	166	0.80921		166	0.82267		166	0.84472
167	0.81953	167	0.89384								167	0.81737	167	0.80877		167	0.82224		167	0.8454
168	0.82182	168	0.89464								168	0.81698	168	0.80806		168	0.82302		168	0.84337
169	0.82086	169	0.89945								169	0.81622	169	0.81008		169	0.82178		169	0.84534
170	0.8222	170	0.89784								170	0.81814	170	0.80698		170	0.82378		170	0.84533
171	0.82152	171	0.89784								171	0.81814	171	0.80875		171	0.82375		171	0.84447
172	0.82421	172	0.89783								172	0.81775	172	0.81009		172	0.82424		172	0.8448
173	0.82017	173	0.89623								173	0.81775	173	0.80688		173	0.82451		173	0.84078
174	0.81949	174	0.89623								174	0.81814	174	0.80521		174	0.82613		174	0.83433
175	0.81949	175	0.89863								175	0.81775	175	0.80707		175	0.82364		175	0.83433
176	0.81948	176	0.89543								176	0.81737	176	0.8054		176	0.8228		176	0.83301
177	0.82283	177	0.89411								177	0.81737	177	0.80438		177	0.82277		177	0.83235
178	0.82148	178	0.89622								178	0.81891	178	0.80679		178	0.82315		178	0.83103
179	0.81946	179	0.89702								179	0.81507	179	0.80363		179	0.82475		179	0.82972
180	0.81946	180	0.89863								180	0.81814	180	0.80528		180	0.82432		180	0.83235
181	0.82214	181	0.89424								181	0.81775	181	0.80432		181	0.82429		181	0.83301
182	0.81945	182	0.89582								182	0.81545	182	0.80475		182	0.82304		182	0.83367
183	0.82078	183	0.89503								183	0.81698	183	0.80441		183	0.82098		183	0.83169
184	0.81877	184	0.89503								184	0.81698	184	0.80346		184	0.82708		184	0.83433
185	0.81876	185	0.89503								185	0.81853	185	0.80486		185	0.82255		185	0.83301
186	0.81876	186	0.89582								186	0.81698	186	0.8043		186	0.82374		186	0.83235
187	0.81675	187	0.89502								187	0.81737	187	0.802		187	0.82576		187	0.83169
188	0.82008	188	0.89582								188	0.81814	188	0.80355		188	0.82205		188	0.83103
189	0.81306	189	0.89821								189	0.81814	189	0.80353		189	0.82406		189	0.83169
190	0.81505	190	0.89661								190	0.81891	190	0.80588		190	0.82281		190	0.83103
191	0.81305	191	0.89581								191	0.81775	191	0.80353		191	0.82606		191	0.83235
192	0.81172	192	0.89581								192	0.81737	192	0.80434		192	0.82398		192	0.83103
193	0.81071	193	0.89581								193	0.81737	193	0.80258		193	0.82299		193	0.83169
194	0.81171	194	0.8982								194	0.81969	194	0.80186		194	0.82474		194	0.83267
195	0.81269	195	0.8974								195	0.81622	195	0.80255		195	0.82553		195	0.83169
196	0.81314	196	0.89581								196	0.81583	196	0.80551		196	0.82224		196	0.83235
197	0.80972	197	0.89263								197	0.81853	197	0.80038		197	0.8214		197	0.83233
198	0.80905	198	0.89501								198	0.81775	198	0.80137		198	0.82586		198	0.83367
199	0.81367	199	0.89501								199	0.81814	199	0.80364		199	0.82501		199	0.83169
200	0.81368	200	0.8974								200	0.81814	200	0.80325		200	0.82539		200	0.83235
201	0.81235	201	0.89819								201	0.81737	201	0.80246		201	0.82414		201	0.83037
202	0.81301	202	0.89659								202	0.81891	202	0.80525		202	0.82575		202	0.82906
203	0.81366	203	0.89421								203	0.81698	203	0.80142		203	0.82572		203	0.83235
204	0.813	204	0.89341								204	0.8193	204	0.80015		204	0.82364		204	0.833
205	0.81036	205	0.89421								205	0.81737	205	0.8015		205	0.8232		205	0.83367
206	0.81233	206	0.89659								206	0.8166	206	0.80244		206	0.82646		206	0.83301
207	0.81114	207	0.89659								207	0.81737	207	0.79676		207	0.82111		207	0.83037
208	0.81066	208	0.895								208	0.81891	208	0.79889		208	0.82271		208	0.83233
209	0.81263	209	0.89579								209	0.81583	209	0.7981		209	0.82432		209	0.82906
210	0.81236	210	0.89341								210	0.81775	210	0.7971		210	0.82294		210	0.82972
211	0.81064	211	0.89658								211	0.81622	211	0.79695		211	0.82304		211	0.82841
212	0.81129	212	0.8942								212	0.81853	212	0.79604		212	0.82342		212	0.83201
213	0.81129	213	0.89738								213	0.81698	213	0.79539		213	0.82298		213	0.83103
214	0.81194	214	0.89419								214	0.81853	214	0.79322		214	0.82295		214	0.83037
215	0.81291	215	0.89261								215	0.81622	215	0.79104		215	0.82579		215	0.83103
216	0.81159	216	0.89658								216	0.81583	216	0.79047		216	0.82371		216	0.83037
217	0.80895	217	0.89737								217	0.81545	217	0.79163		217	0.82422		217	0.83235
218	0.81092	218	0.89657								218	0.81469	218	0.78918		218	0.82121		218	0.83169
219	0.81091	219	0.89737								219	0.8166	219	0.78708		219	0.82118		219	0.82972
220	0.81157	220	0.89419								220	0.81583	220	0.78837		220	0.82442		220	0.82972
221	0.81222	221	0.89498								221	0.81622	221	0.78698		221	0.82153		221	0.83103
222	0.81024	222	0.89498								222	0.81545	222	0.78855		222	0.82477		222	0.83037
223	0.81155	223	0.8926								223	0.81853	223	0.79015		223	0.82434		223	0.832
224	0.80914	224	0.89577								224	0.81814	224	0.78991		224	0.83136		224	0.83169
225	0.81022	225	0.89339								225	0.81622	225	0.78904		225	0.83471		225	0.82972
226	0.80824	226	0.89339								226	0.81622	226	0.79105		226	0.83638		226	0.83301
227	0.81235	227	0.89656								227	0.81775	227	0.78596		227	0.83849		227	0.83103
228	0.81076	228	0.89576								228	0.8166	228	0.78837		228	0.83717		228	0.83169
229	0.80888	229	0.89338								229	0.81775	229	0.78897		229	0.83886		229	0.83037
230	0.81019	230	0.89259								230	0.81622	230	0.78603		230	0.83883		230	0.82841
231	0.81018	231	0.89576								231	0.81698	231	0.78758		231	0.83624		231	0.83103
232	0.81282	232	0.89576								232	0.81583	232	0.78789		232	0.83792		232	0.83037
233	0.81017	233	0.89815								233	0.81698	233	0.78534		233	0.84004		233	0.83235
234	0.80951	234	0.89655								234	0.81545	234	0.7861		234	0.84001		234	0.83201
235	0.8095	235	0.89417								235	0.81698	235	0.78555		235	0.83826		235	0.83101
236	0.81214	236	0.89417								236	0.81545	236	0.78748		236	0.8378		236	0.82906
237	0.81213	237	0.89179								237	0.81507	237	0.78817		237	0.83467		237	0.83103
238	0.81015	238	0.89655								238	0.8128	238	0.78731		238	0.83904		238	0.83235
239	0.81212	239	0.89575								239	0.81545	239	0.78753		239	0.83815		239	0.83103
240	0.80882	240	0.89495								240	0.81393	240	0.7836		240	0.83598		240	0.83037
241	0.81234	241	0.89734								241	0.81507	241	0.78735		241	0.83938		241	0.82841
242	0.81144	242	0.89257								242	0.81318	242	0.78749		242	0.83721		242	0.83037
243	0.80946	243	0.89495								243	0.81167	243	0.78558		243	0.83976		243	0.83169
244	0.81209	244	0.89574								244	0.8128	244	0.78638		244	0.83715		244	0.83235
245	0.80879	245	0.89734								245	0.81393	245	0.78485		245	0.83884		245	0.83167
246	0.81076	246	0.89495								246	0.81318	246	0.78651		246	0.83709		246	0.83143
247	0.81075	247	0.89415								247	0.81507	247	0.78551		247	0.83493		247	0.82972
248	0.81234	248	0.89653								248	0.81469	248	0.78643		248	0.83704		248	0.82972
249	0.81207	249	0.89415								249	0.81393	249	0.78372		249	0.84002		249	0.83235
250	0.81008	250	0.89494								250	0.81204	250	0.78377		250	0.8387		250	0.83103
251	0.80941	251	0.89335								251	0.8128	251	0.78611		251	0.83738		251	0.83103
252	0.80941	252	0.89733								252	0.81393	252	0.786		252	0.8365		252	0.83235
253	0.81204	253	0.89653								253	0.81242	253	0.78697		253	0.83733		253	0.83103
254	0.81069	254	0.89653								254	0.8128	254	0.78496		254	0.83687		254	0.83235
255	0.80902	255	0.89414								255	0.81167	255	0.78396		255	0.83942		255	0.83101
256	0.8107	256	0.89414								256	0.81167	256	0.786		256	0.8381		256	0.82975
257	0.81074	257	0.89214								257	0.8128	257	0.78496		257	0.83764		257	0.82802
258	0.80806	258	0.89214								258	0.81204	258	0.78519		258	0.83678		258	0.83103
259	0.80871	259	0.89612								259	0.81318	259	0.7866		259	0.83502		259	0.82972
260	0.812	260	0.90094								260	0.81204	260	0.78443		260	0.83627		260	0.83037
261	0.80936	261	0.90337								261	0.81242	261	0.7859		261	0.83625		261	0.83169
262	0.81001	262	0.90256								262	0.81204	262	0.78523		262	0.83622		262	0.83103
263	0.80869	263	0.90582								263	0.81318	263	0.78287		263	0.83747		263	0.82906
264	0.81198	264	0.91075								264	0.81242	264	0.78393		264	0.83787		264	0.83169
265	0.80934	265	0.90992								265	0.81204	265	0.78656		265	0.83656		265	0.82972
266	0.80933	266	0.91323								266	0.81469	266	0.78419		266	0.83644		266	0.83169
267	0.80998	267	0.91573								267	0.8128	267	0.78202		267	0.83779		267	0.82972
268	0.81067	268	0.91489								268	0.81204	268	0.78445		268	0.83648		268	0.82975
269	0.81074	269	0.91824								269	0.81431	269	0.78552		269	0.83602		269	0.83103
270	0.80931	270	0.91908								270	0.81204	270	0.78211		270	0.83514		270	0.83169
271	0.81062	271	0.91824								271	0.8128	271	0.78306		271	0.83897		271	0.82945
272	0.81061	272	0.91908								272	0.81167	272	0.78625		272	0.83594		272	0.83103
273	0.81259	273	0.9174								273	0.81167	273	0.78357		273	0.83805		273	0.82972
274	0.81259	274	0.91656								274	0.81318	274	0.78447		274	0.83759		274	0.82906
275	0.80862	275	0.92076								275	0.81204	275	0.78424		275	0.83885		275	0.83103
276	0.81125	276	0.92076								276	0.81204	276	0.78498		276	0.83711		276	0.83103
277	0.8108	277	0.91739								277	0.81355	277	0.78675		277	0.83622		277	0.82972
278	0.81058	278	0.9216								278	0.81204	278	0.7827		278	0.83406		278	0.83235
279	0.80926	279	0.91739								279	0.81167	279	0.78435		279	0.83617		279	0.83169
280	0.80894	280	0.92329								280	0.81129	280	0.78406		280	0.83828		280	0.83037
281	0.81189	281	0.9216								281	0.81242	281	0.78339		281	0.83782		281	0.83101
282	0.81122	282	0.9216								282	0.81129	282	0.7868		282	0.83395		282	0.82972
283	0.81121	283	0.91906								283	0.8128	283	0.78356		283	0.8335		283	0.83169
284	0.80892	284	0.92244								284	0.81167	284	0.78217		284	0.83178		284	0.82972
285	0.81319	285	0.92159								285	0.81242	285	0.78302		285	0.83429		285	0.82906
286	0.8112	286	0.92075								286	0.81129	286	0.78595		286	0.8364		286	0.82906
287	0.80987	287	0.91822								287	0.81055	287	0.7862		287	0.83127		287	0.83037
288	0.811	288	0.91906								288	0.81055	288	0.78453		288	0.83336		288	0.83169
289	0.81118	289	0.92074								289	0.81129	289	0.78465		289	0.83248		289	0.83235
290	0.81117	290	0.92074								290	0.81129	290	0.78453		290	0.82783		290	0.83301
291	0.81216	291	0.92328								291	0.81055	291	0.78608		291	0.82989		291	0.83235
292	0.81249	292	0.91821								292	0.81017	292	0.78293		292	0.82861		292	0.83169
293	0.80984	293	0.92158								293	0.81167	293	0.78291		293	0.82442		293	0.83169
294	0.81115	294	0.91905								294	0.81017	294	0.78244		294	0.82813		294	0.82841
295	0.81049	295	0.92158								295	0.8128	295	0.78439		295	0.82685		295	0.83037
296	0.8118	296	0.91989								296	0.81129	296	0.78595		296	0.82393		296	0.83235
297	0.81047	297	0.92158								297	0.8128	297	0.7824		297	0.82266		297	0.83103
298	0.81245	298	0.91904								298	0.81129	298	0.7827		298	0.82387		298	0.82972
299	0.81111	299	0.91904								299	0.81204	299	0.78348		299	0.82591		299	0.83233
300	0.80963	300	0.92242								300	0.81092	300	0.78524		300	0.82547		300	0.83301
301	0.81227	301	0.92157								301	0.81167	301	0.7831		301	0.8242		301	0.83037
302	0.8116	302	0.92073								302	0.8128	302	0.7828		302	0.82007		302	0.83169
303	0.8083	303	0.92412								303	0.81092	303	0.78376		303	0.82414		303	0.82972
304	0.80829	304	0.92072								304	0.81204	304	0.78369		304	0.82042		304	0.83103
305	0.80829	305	0.92241								305	0.81318	305	0.78605		305	0.82326		305	0.83169
306	0.80894	306	0.92072								306	0.81129	306	0.78559		306	0.82323		306	0.82841
307	0.80893	307	0.92156								307	0.81167	307	0.78445		307	0.82486		307	0.83037
308	0.81024	308	0.92072								308	0.8128	308	0.78464		308	0.82153		308	0.832
309	0.81222	309	0.92156								309	0.81204	309	0.78249		309	0.8248		309	0.83167
310	0.81155	310	0.91819								310	0.81167	310	0.78287		310	0.82189		310	0.82972
311	0.80825	311	0.92071								311	0.81204	311	0.78527		311	0.82309		311	0.82906
312	0.81154	312	0.91903								312	0.81242	312	0.78148		312	0.82347		312	0.83037
313	0.8089	313	0.92071								313	0.81092	313	0.78474		313	0.82057		313	0.82972
314	0.81286	314	0.92265								314	0.81204	314	0.78537		314	0.82424		314	0.8291
315	0.81087	315	0.92071								315	0.81129	315	0.78329		315	0.82257		315	0.82972
316	0.81152	316	0.91986								316	0.81242	316	0.78246		316	0.82172		316	0.83235
317	0.81152	317	0.92118								317	0.81204	317	0.7841		317	0.82416		317	0.82906
318	0.80953	318	0.91934								318	0.81204	318	0.78592		318	0.82248		318	0.83037
319	0.81084	319	0.92155								319	0.81129	319	0.7862		319	0.82493		319	0.83169
320	0.8115	320	0.91986								320	0.81055	320	0.78382		320	0.81997		320	0.83103
321	0.80951	321	0.9207								321	0.81167	321	0.78442		321	0.82158		321	0.83235
322	0.80957	322	0.92209								322	0.81167	322	0.7832		322	0.82361		322	0.82775
323	0.81082	323	0.91985								323	0.81055	323	0.78311		323	0.82607		323	0.83037
324	0.81148	324	0.9207								324	0.81129	324	0.78761		324	0.82645		324	0.83169
325	0.80949	325	0.91985								325	0.81204	325	0.7844		325	0.82228		325	0.83037
326	0.81069	326	0.92154								326	0.81129	326	0.78562		326	0.82143		326	0.83037
327	0.81876	327	0.92108								327	0.81167	327	0.78254		327	0.82018		327	0.82906
328	0.82277	328	0.919								328	0.81092	328	0.78429		328	0.82385		328	0.82972
329	0.82545	329	0.92408								329	0.81318	329	0.78357		329	0.82217		329	0.83084
330	0.82816	330	0.92238								330	0.81092	330	0.78519		330	0.82379		330	0.83084
331	0.8268	331	0.91984								331	0.81242	331	0.78542		331	0.8217		331	0.82975
332	0.83088	332	0.91984								332	0.81167	332	0.78093		332	0.82127		332	0.82841
333	0.83293	333	0.92017								333	0.81092	333	0.78606		333	0.82288		333	0.82975
334	0.83293	334	0.92164								334	0.8098	334	0.78184		334	0.82534		334	0.83103
335	0.8333	335	0.91993								335	0.81204	335	0.78436		335	0.822		335	0.83001
336	0.8326	336	0.92078								336	0.81017	336	0.78535		336	0.82487		336	0.82906
337	0.83398	337	0.92078								337	0.81167	337	0.78465		337	0.82203		337	0.83084
338	0.83605	338	0.91852								338	0.8128	338	0.78193		338	0.82357		338	0.82841
339	0.83397	339	0.91907								339	0.81242	339	0.78206		339	0.8252		339	0.83235
340	0.83604	340	0.92219								340	0.81017	340	0.78653		340	0.8239		340	0.83169
341	0.83465	341	0.92115								341	0.81092	341	0.78327		341	0.8239		341	0.83037
342	0.83326	342	0.92047								342	0.81167	342	0.78428		342	0.82636		342	0.82841
343	0.83325	343	0.91899								343	0.81204	343	0.78577		343	0.8255		343	0.83103
344	0.83394	344	0.91983								344	0.81204	344	0.78336		344	0.82464		344	0.82906
345	0.83601	345	0.91396								345	0.81167	345	0.78224		345	0.82296		345	0.83103
346	0.83493	346	0.91396								346	0.81167	346	0.78293		346	0.82376		346	0.83169
347	0.83631	347	0.91313								347	0.8098	347	0.78532		347	0.82243		347	0.83103
348	0.83491	348	0.91312								348	0.81204	348	0.78483		348	0.82536		348	0.83103
349	0.83699	349	0.91064								349	0.8098	349	0.78645		349	0.82326		349	0.83235
350	0.83698	350	0.90899								350	0.81242	350	0.78425		350	0.8224		350	0.82906
351	0.8349	351	0.90652								351	0.81092	351	0.78605		351	0.82486		351	0.83103
352	0.83836	352	0.90326								352	0.81017	352	0.78475		352	0.82235		352	0.83103
353	0.83766	353	0.90325								353	0.8128	353	0.78555		353	0.82356		353	0.83037
354	0.83605	354	0.90082								354	0.81092	354	0.78692		354	0.82478		354	0.83103
355	0.83695	355	0.8984								355	0.81204	355	0.78655		355	0.82558		355	0.82972
356	0.83404	356	0.8992								356	0.81129	356	0.78265		356	0.82348		356	0.82841
357	0.83556	357	0.90082								357	0.80943	357	0.78339		357	0.82156		357	0.83169
358	0.83486	358	0.8984								358	0.80795	358	0.78415		358	0.82383		358	0.82906
359	0.83624	359	0.89679								359	0.8098	359	0.78409		359	0.8263		359	0.82972
360	0.83693	360	0.89839								360	0.81017	360	0.78407		360	0.82336		360	0.83169
361	0.83762	361	0.8992								361	0.8098	361	0.782		361	0.82333		361	0.82972
362	0.83622	362	0.89678								362	0.80943	362	0.7855		362	0.82296		362	0.83037
363	0.83621	363	0.89678								363	0.81017	363	0.7832		363	0.82245		363	0.82915
364	0.83569	364	0.89678								364	0.81017	364	0.78292		364	0.82284		364	0.82972
365	0.83482	365	0.89518								365	0.81092	365	0.78787		365	0.82447		365	0.83037
366	0.83759	366	0.89839								366	0.81017	366	0.78745		366	0.82361		366	0.8291
367	0.83828	367	0.89678								367	0.81017	367	0.78481		367	0.82234		367	0.83103
368	0.8378	368	0.89758								368	0.80832	368	0.78703		368	0.82563		368	0.82841
369	0.83687	369	0.89518								369	0.80869	369	0.78722		369	0.82311		369	0.83037
370	0.83756	370	0.89438								370	0.8098	370	0.78581		370	0.83659		370	0.82841
371	0.83671	371	0.89358								371	0.8098	371	0.78455		371	0.83981		371	0.83037
372	0.83686	372	0.89757								372	0.81092	372	0.79002		372	0.84205		372	0.82906
373	0.83477	373	0.89999								373	0.8098	373	0.79277		373	0.84713		373	0.83169
374	0.83546	374	0.89757								374	0.81129	374	0.79776		374	0.84861		374	0.8271
375	0.83476	375	0.89437								375	0.81092	375	0.8017		375	0.84806		375	0.83103
376	0.83476	376	0.89517								376	0.80832	376	0.80052		376	0.84574		376	0.83037
377	0.83613	377	0.89437								377	0.81129	377	0.80582		377	0.84899		377	0.83084
378	0.83544	378	0.89917								378	0.8098	378	0.81346		378	0.84899		378	0.83103
379	0.83682	379	0.89516								379	0.81055	379	0.81373		379	0.84946		379	0.83169
380	0.83473	380	0.89596								380	0.80906	380	0.81614		380	0.84527		380	0.82841
381	0.83611	381	0.89676								381	0.80943	381	0.81575		381	0.84853		381	0.82972
382	0.83666	382	0.89596								382	0.81092	382	0.81144		382	0.84761		382	0.83037
383	0.83743	383	0.89596								383	0.8098	383	0.81372		383	0.84806		383	0.82841
384	0.83758	384	0.89596								384	0.80943	384	0.81126		384	0.84899		384	0.82775
385	0.83595	385	0.89356								385	0.8098	385	0.80863		385	0.84946		385	0.82841
386	0.83672	386	0.89836								386	0.81167	386	0.80786		386	0.84574		386	0.83169
387	0.83671	387	0.89755								387	0.81129	387	0.80654		387	0.84527		387	0.83037
388	0.83656	388	0.89755								388	0.80869	388	0.80723		388	0.84713		388	0.83037
389	0.83393	389	0.89435								389	0.81055	389	0.80722		389	0.8462		389	0.83133
390	0.83531	390	0.89675								390	0.80906	390	0.80819		390	0.84389		390	0.83169
391	0.83599	391	0.89276								391	0.81055	391	0.80719		391	0.84666		391	0.83169
392	0.83654	392	0.89594								392	0.81092	392	0.81058		392	0.84806		392	0.83101
393	0.83382	393	0.89835								393	0.81167	393	0.81061		393	0.84574		393	0.83235
394	0.83653	394	0.89674								394	0.80943	394	0.8093		394	0.84527		394	0.83037
395	0.83685	395	0.89754								395	0.80869	395	0.81301		395	0.84443		395	0.83301
396	0.8358	396	0.89996								396	0.8098	396	0.81393		396	0.8472		396	0.83103
397	0.83685	397	0.89915								397	0.81092	397	0.81515		397	0.84535		397	0.82906
398	0.83724	398	0.89674								398	0.81055	398	0.81291		398	0.84489		398	0.83169
399	0.83558	399	0.89834								399	0.81017	399	0.81337		399	0.84674		399	0.82841
400	0.83635	400	0.89434								400	0.81055	400	0.81536		400	0.84627		400	0.83169
401	0.83649	401	0.89513								401	0.81129	401	0.8132		401	0.84397		401	0.83103
402	0.83428	402	0.89753								402	0.81055	402	0.81423		402	0.84397		402	0.82972
403	0.83648	403	0.89834								403	0.81092	403	0.81726		403	0.84766		403	0.82972
404	0.8368	404	0.89433								404	0.8098	404	0.8138		404	0.84397		404	0.82972
405	0.83774	405	0.89593								405	0.81167	405	0.81826		405	0.84489		405	0.82841
406	0.8378	406	0.89513								406	0.81204	406	0.81658		406	0.84351		406	0.83037
407	0.83678	407	0.89513								407	0.81017	407	0.8166		407	0.84443		407	0.82972
408	0.83579	408	0.89833								408	0.81092	408	0.81616		408	0.84581		408	0.83037
409	0.83677	409	0.89512								409	0.81017	409	0.81518		409	0.8472		409	0.83169
410	0.83588	410	0.89512								410	0.81092	410	0.81607		410	0.84766		410	0.83037
411	0.83514	411	0.89672								411	0.81017	411	0.81719		411	0.84581		411	0.82972
412	0.83432	412	0.89512								412	0.81017	412	0.81689		412	0.8472		412	0.83301
413	0.83355	413	0.89672								413	0.81204	413	0.81525		413	0.8472		413	0.83301
414	0.83715	414	0.89273								414	0.81129	414	0.81867		414	0.84259		414	0.83103
415	0.83572	415	0.89591								415	0.81129	415	0.81601		415	0.84527		415	0.83103
416	0.83268	416	0.89432								416	0.81242	416	0.81501		416	0.84481		416	0.83301
417	0.83166	417	0.89671								417	0.81017	417	0.81872		417	0.84481		417	0.83433
418	0.83064	418	0.89591								418	0.8098	418	0.81486		418	0.84481		418	0.83301
419	0.83032	419	0.89511								419	0.81092	419	0.8179		419	0.84574		419	0.83301
420	0.82827	420	0.89591								420	0.81055	420	0.81588		420	0.84527		420	0.83266
421	0.82656	421	0.89431								421	0.81055	421	0.81474		421	0.84527		421	0.83169
422	0.82486	422	0.89272								422	0.81167	422	0.81567		422	0.84759		422	0.83367
423	0.81645	423	0.89351								423	0.81092	423	0.81523		423	0.84713		423	0.83084
424	0.81585	424	0.8959								424	0.81129	424	0.81396		424	0.84481		424	0.83301
425	0.81418	425	0.89351								425	0.81204	425	0.81443		425	0.84899		425	0.83301
426	0.81317	426	0.8975								426	0.81204	426	0.8141		426	0.84435		426	0.83235
427	0.81349	427	0.8975								427	0.81055	427	0.81252		427	0.84666		427	0.83301
428	0.81138	428	0.8959								428	0.81242	428	0.81279		428	0.84713		428	0.83235
429	0.81183	429	0.8951								429	0.8098	429	0.81201		429	0.84435		429	0.83367
430	0.81268	430	0.8943								430	0.81092	430	0.81115		430	0.8462		430	0.83666
431	0.81281	431	0.89669								431	0.8098	431	0.81108		431	0.84481		431	0.83433
432	0.81213	432	0.8943								432	0.80943	432	0.81005		432	0.84713		432	0.83301
433	0.81114	433	0.89669								433	0.81017	433	0.8119		433	0.84297		433	0.83633
434	0.8118	434	0.8927								434	0.80906	434	0.81251		434	0.839		434	0.83633
435	0.81078	435	0.89669								435	0.8098	435	0.80797		435	0.83697		435	0.83433
436	0.81011	436	0.89349								436	0.81167	436	0.81283		436	0.83297		436	0.83633
437	0.80944	437	0.89349								437	0.81167	437	0.80831		437	0.828		437	0.83567
438	0.81143	438	0.89429								438	0.81055	438	0.81033		438	0.82534		438	0.83699
439	0.8101	439	0.89588								439	0.8098	439	0.80797		439	0.82401		439	0.838
440	0.80876	440	0.89349								440	0.81055	440	0.80903		440	0.82269		440	0.83601
441	0.81008	441	0.89269								441	0.81204	441	0.81		441	0.82511		441	0.83733
442	0.81208	442	0.89508								442	0.81092	442	0.80825		442	0.82357		442	0.83866
443	0.81141	443	0.89829								443	0.80906	443	0.81035		443	0.82445		443	0.838
444	0.81073	444	0.89269								444	0.80943	444	0.81025		444	0.82313		444	0.84066
445	0.8094	445	0.89508								445	0.81017	445	0.80902		445	0.82445		445	0.83866
446	0.81139	446	0.89348								446	0.80832	446	0.8065		446	0.82489		446	0.83933
447	0.81205	447	0.89428								447	0.81129	447	0.80921		447	0.82181		447	0.83766
448	0.80806	448	0.89348								448	0.81204	448	0.80491		448	0.82181		448	0.83766
449	0.80805	449	0.8951								449	0.81167	449	0.80578		449	0.82357		449	0.83833
450	0.80937	450	0.89348								450	0.81129	450	0.80548		450	0.82225		450	0.84033
451	0.8087	451	0.89587								451	0.81092	451	0.8046		451	0.82269		451	0.83766
452	0.81002	452	0.89347								452	0.81167	452	0.8088		452	0.82401		452	0.83766
453	0.80935	453	0.89268								453	0.80943	453	0.80527		453	0.82578		453	0.837
454	0.80935	454	0.89268								454	0.81242	454	0.80589		454	0.82445		454	0.83867
455	0.80934	455	0.89586								455	0.8098	455	0.80599		455	0.82534		455	0.83833
456	0.81107	456	0.89347								456	0.81204	456	0.80558		456	0.82357		456	0.84033
457	0.81133	457	0.89188								457	0.81167	457	0.80723		457	0.82357		457	0.83899
458	0.81073	458	0.89347								458	0.81017	458	0.80424		458	0.8205		458	0.83966
459	0.81198	459	0.89426								459	0.81017	459	0.80756		459	0.82567		459	0.83899
460	0.81107	460	0.89826								460	0.81129	460	0.80895		460	0.82211		460	0.84033
461	0.81264	461	0.89506								461	0.81055	461	0.808		461	0.82357		461	0.84033
462	0.8093	462	0.89746								462	0.81017	462	0.80502		462	0.82269		462	0.84033
463	0.8093	463	0.89585								463	0.81167	463	0.80533		463	0.82225		463	0.83833
464	0.80929	464	0.89505								464	0.81242	464	0.80716		464	0.82269		464	0.83933
465	0.80929	465	0.89505								465	0.81129	465	0.80472		465	0.82445		465	0.838
466	0.80862	466	0.89305								466	0.81167	466	0.80396		466	0.82445		466	0.84034
467	0.80861	467	0.89745								467	0.81129	467	0.80483		467	0.82007		467	0.839
468	0.80993	468	0.89585								468	0.81129	468	0.80269		468	0.82357		468	0.84033
469	0.81126	469	0.89584								469	0.81204	469	0.80654		469	0.82445		469	0.83966
470	0.81073	470	0.89584								470	0.81017	470	0.80361		470	0.82313		470	0.83966
471	0.81013	471	0.89504								471	0.81129	471	0.80511		471	0.82181		471	0.83633
472	0.81124	472	0.89265								472	0.80943	472	0.8064		472	0.82181		472	0.83699
473	0.80926	473	0.89186								473	0.80943	473	0.8021		473	0.82225		473	0.83766
474	0.81057	474	0.89504								474	0.81017	474	0.80442		474	0.82313		474	0.83797
475	0.81189	475	0.89344								475	0.8098	475	0.80405		475	0.81963		475	0.83699
476	0.8099	476	0.89744								476	0.81055	476	0.80097		476	0.82356		476	0.83766
477	0.81056	477	0.89464								477	0.81092	477	0.80232		477	0.82401		477	0.83833
478	0.81055	478	0.89824								478	0.81204	478	0.80511		478	0.82313		478	0.83897
479	0.80922	479	0.89503								479	0.81055	479	0.80143		479	0.82225		479	0.83833
480	0.81054	480	0.89503								480	0.81129	480	0.80366		480	0.82489		480	0.83766
481	0.80855	481	0.90146								481	0.81242	481	0.80307		481	0.82007		481	0.83635
482	0.80987	482	0.90964								482	0.81092	482	0.80284		482	0.82094		482	0.83699
483	0.81052	483	0.91212								483	0.81204	483	0.8038		483	0.82094		483	0.83833
484	0.81184	484	0.91628								484	0.81129	484	0.80153		484	0.82138		484	0.83666
485	0.81051	485	0.9188								485	0.81242	485	0.80248		485	0.82225		485	0.83733
486	0.81052	486	0.9188								486	0.80795	486	0.80187		486	0.82225		486	0.835
487	0.81183	487	0.9188								487	0.8098	487	0.8032		487	0.82357		487	0.83766
488	0.80851	488	0.92218								488	0.81129	488	0.80461		488	0.82357		488	0.83766
489	0.81065	489	0.9188								489	0.81092	489	0.80303		489	0.82489		489	0.83633
490	0.80982	490	0.92558								490	0.81092	490	0.80035		490	0.82138		490	0.83833
491	0.80916	491	0.92217								491	0.8128	491	0.80055		491	0.82269		491	0.83699
492	0.80915	492	0.92132								492	0.81167	492	0.80255		492	0.82313		492	0.83766
493	0.80783	493	0.92472								493	0.8128	493	0.8004		493	0.82313		493	0.83566
494	0.8098	494	0.92386								494	0.81242	494	0.80128		494	0.82313		494	0.83733
495	0.81112	495	0.92387								495	0.81055	495	0.79832		495	0.82094		495	0.83533
496	0.80847	496	0.92472								496	0.81129	496	0.79792		496	0.82138		496	0.838
497	0.80912	497	0.92528								497	0.80943	497	0.79656		497	0.82445		497	0.83533
498	0.8078	498	0.92471								498	0.81167	498	0.79691		498	0.82138		498	0.83733
499	0.81176	499	0.92357								499	0.81092	499	0.79724		499	0.82181		499	0.838
500	0.81242	500	0.92556								500	0.81092	500	0.79336		500	0.8205		500	0.83834
501	0.81108	501	0.92556								501	0.81129	501	0.79179		501	0.82181		501	0.83719
502	0.81107	502	0.92642								502	0.81242	502	0.79427		502	0.82094		502	0.83797
503	0.80975	503	0.92642								503	0.81318	503	0.79169		503	0.82534		503	0.83733
504	0.81137	504	0.92471								504	0.81431	504	0.79157		504	0.82007		504	0.83666
505	0.80908	505	0.92381								505	0.81583	505	0.78921		505	0.82401		505	0.83734
506	0.81039	506	0.92727								506	0.81355	506	0.78793					506	0.83733
507	0.80973	507	0.92641								507	0.81393	507	0.79114					507	0.83735
508	0.81104	508	0.92385								508	0.81507	508	0.7876					508	0.83666
509	0.8084	509	0.92641								509	0.81469	509	0.78552					509	0.83666
510	0.81037	510	0.923								510	0.81698	510	0.78889					510	0.83466
511	0.81169	511	0.92555								511	0.81622	511	0.78605					511	0.83867
512	0.81102	512	0.9264								512	0.8193	512	0.78669					512	0.83867
513	0.81243	513	0.92555								513	0.82047	513	0.78687					513	0.83733
514	0.8103	514	0.92214								514	0.81891	514	0.78721					514	0.83733
515	0.81167	515	0.92597								515	0.82086	515	0.78709					515	0.83533
516	0.81034	516	0.92726								516	0.82086	516	0.78923					516	0.83702
517	0.81299	517	0.92725								517	0.82203	517	0.78785					517	0.83666
518	0.81099	518	0.92554								518	0.82479	518	0.78643					518	0.83733
519	0.81231	519	0.92469								519	0.824	519	0.78901					519	0.83834
520	0.80965	520	0.92469								520	0.82282	520	0.78841					520	0.83666
521	0.80767	521	0.92213								521	0.8244	521	0.78664					521	0.83666
522	0.80898	522	0.92554								522	0.82242	522	0.78864					522	0.83466
523	0.80854	523	0.92328								523	0.82321	523	0.78534					523	0.83666
524	0.82511	524	0.92228								524	0.82479	524	0.78755					524	0.83769
525	0.82578	525	0.9281								525	0.8244	525	0.78487					525	0.834
526	0.82917	526	0.92553								526	0.82479	526	0.78604					526	0.837
527	0.83122	527	0.92382								527	0.82479	527	0.78932					527	0.83702
528	0.83814	528	0.92724								528	0.82479	528	0.78744					528	0.83666
529	0.83674	529	0.92467								529	0.8244	529	0.78477					529	0.83533
530	0.83673	530	0.92553								530	0.8244	530	0.78646					530	0.83666
531	0.83812	531	0.92638								531	0.824	531	0.78622					531	0.83699
532	0.83951	532	0.92638								532	0.82519	532	0.7871					532	0.83766
533	0.84044	533	0.92382								533	0.82519	533	0.78615					533	0.83699
534	0.8381	534	0.92296								534	0.82599	534	0.78537					534	0.83433
535	0.8409	535	0.92467								535	0.82519	535	0.78414					535	0.83566
536	0.8403	536	0.92211								536	0.82519	536	0.78532					536	0.83699
537	0.84159	537	0.92381								537	0.82479	537	0.78885					537	0.83566
538	0.83878	538	0.92466								538	0.82479	538	0.78561					538	0.83367
539	0.84017	539	0.92551								539	0.824	539	0.78898					539	0.83566
540	0.84087	540	0.92211								540	0.82559	540	0.78785					540	0.83766
541	0.84016	541	0.92466								541	0.82639	541	0.78486					541	0.83169
542	0.84156	542	0.92608								542	0.82679	542	0.78626					542	0.83633
543	0.83945	543	0.92551								543	0.82599	543	0.78705					543	0.83699
544	0.84015	544	0.92551								544	0.82639	544	0.78368					544	0.83301
545	0.83904	545	0.92295								545	0.82519	545	0.78626					545	0.83235
546	0.84004	546	0.92593								546	0.82719	546	0.78372					546	0.83699
547	0.84022	547	0.92465								547	0.82519	547	0.78758					547	0.835
548	0.84153	548	0.92125								548	0.82599	548	0.78446					548	0.83367
549	0.83802	549	0.92607								549	0.82559	549	0.78461					549	0.83037
550	0.83871	550	0.92465								550	0.82559	550	0.78535					550	0.83367
551	0.84011	551	0.92635								551	0.8244	551	0.78323					551	0.83235
552	0.8387	552	0.92379								552	0.82479	552	0.78489					552	0.83169
553	0.8393	553	0.92635								553	0.82599	553	0.78223					553	0.83103
554	0.83799	554	0.92124								554	0.82559	554	0.78369					554	0.83433
555	0.83783	555	0.92209								555	0.82599	555	0.78552					555	0.83235
556	0.83828	556	0.91871								556	0.82759	556	0.78669					556	0.83301
557	0.84077	557	0.91871								557	0.82639	557	0.78452					557	0.83103
558	0.83897	558	0.91535								558	0.82599	558	0.78473					558	0.83367
559	0.84006	559	0.91285								559	0.82639	559	0.78515					559	0.82906
560	0.84087	560	0.91368								560	0.82479	560	0.78486					560	0.83169
561	0.84005	561	0.90871								561	0.82639	561	0.78381					561	0.83301
562	0.84145	562	0.90706								562	0.82519	562	0.7832					562	0.83367
563	0.84144	563	0.90542								563	0.8244	563	0.78278					563	0.83235
564	0.83863	564	0.90461								564	0.82479	564	0.78866					564	0.83367
565	0.83953	565	0.90054								565	0.8236	565	0.78414					565	0.83037
566	0.83932	566	0.89932								566	0.82519	566	0.78638					566	0.83301
567	0.84044	567	0.89892								567	0.82321	567	0.78569					567	0.833
568	0.83928	568	0.89892								568	0.82719	568	0.78667					568	0.83367
569	0.8407	569	0.89713								569	0.824	569	0.78352					569	0.83037
570	0.8386	570	0.89931								570	0.82321	570	0.78389					570	0.83037
571	0.8414	571	0.89651								571	0.82639	571	0.78245					571	0.83235
572	0.84139	572	0.89651								572	0.8244	572	0.78336					572	0.83169
573	0.83788	573	0.89731								573	0.8244	573	0.78309					573	0.83169
574	0.84138	574	0.8957								574	0.824	574	0.78205					574	0.82906
575	0.83927	575	0.8965								575	0.82679	575	0.78477					575	0.83169
576	0.83856	576	0.8965								576	0.8236	576	0.78671					576	0.83037
577	0.83926	577	0.89891								577	0.82321	577	0.78758					577	0.83037
578	0.83925	578	0.8965								578	0.82519	578	0.78624					578	0.83169
579	0.83942	579	0.89891								579	0.82519	579	0.78344					579	0.83103
580	0.84088	580	0.89649								580	0.8236	580	0.78351					580	0.83301
581	0.84204	581	0.8973								581	0.82282	581	0.78268					581	0.82972
582	0.84027	582	0.89729								582	0.82282	582	0.78516					582	0.82906
583	0.83992	583	0.89409								583	0.81969	583	0.78257					583	0.83037
584	0.83992	584	0.8981								584	0.81969	584	0.78564					584	0.83301
585	0.83984	585	0.89809								585	0.81698	585	0.78582					585	0.83103
586	0.83984	586	0.89329								586	0.81469	586	0.7869					586	0.82972
587	0.83913	587	0.89649								587	0.81545	587	0.78404					587	0.83091
588	0.84234	588	0.89488								588	0.8128	588	0.78433					588	0.82975
589	0.84122	589	0.89408								589	0.81469	589	0.7868					589	0.83201
590	0.84191	590	0.89728								590	0.81431	590	0.78267					590	0.83201
591	0.83911	591	0.89568								591	0.8128	591	0.78424					591	0.83169
592	0.8412	592	0.89589								592	0.81507	592	0.78373					592	0.83037
593	0.8384	593	0.8947								593	0.81242	593	0.78352					593	0.83103
594	0.83909	594	0.89249								594	0.81167	594	0.78701					594	0.83033
595	0.83863	595	0.89567								595	0.8128	595	0.78652					595	0.83103
596	0.84091	596	0.89487								596	0.81204	596	0.78287					596	0.83084
597	0.83838	597	0.89808								597	0.81204	597	0.78608					597	0.83091
598	0.83907	598	0.89727								598	0.81055	598	0.78386					598	0.83101
599	0.83976	599	0.89669								599	0.81055	599	0.7853					599	0.83037
600	0.83906	600	0.89407								600	0.8128	600	0.78613					600	0.83037
601	0.84045	601	0.89727								601	0.81469	601	0.78428					601	0.83169
602	0.84114	602	0.89487								602	0.8128	602	0.78262					602	0.83037
603	0.83765	603	0.89327								603	0.81092	603	0.7845					603	0.832
604	0.83973	604	0.89646								604	0.81204	604	0.7844					604	0.83169
605	0.83973	605	0.89406								605	0.81129	605	0.78202					605	0.83233
606	0.84042	606	0.89566								606	0.80869	606	0.78384					606	0.83169
607	0.84112	607	0.89566								607	0.81129	607	0.7829					607	0.83103
608	0.84041	608	0.89806								608	0.81167	608	0.78331					608	0.83169
609	0.83971	609	0.89406								609	0.81318	609	0.78336					609	0.82972
610	0.83831	610	0.89486								610	0.81204	610	0.78435					610	0.83169
611	0.83969	611	0.89406								611	0.81242	611	0.78433					611	0.83235
612	0.83899	612	0.89726								612	0.81167	612	0.78209					612	0.82906
613	0.83829	613	0.89326								613	0.81204	613	0.78323					613	0.83235
614	0.83759	614	0.89725								614	0.81017	614	0.78383					614	0.83103
615	0.83928	615	0.89485								615	0.81055	615	0.78295					615	0.83169
616	0.83091	616	0.89725								616	0.81242	616	0.78352					616	0.82906
617	0.82922	617	0.89405								617	0.80943	617	0.78538					617	0.83101
618	0.82562	618	0.89485								618	0.81129	618	0.78303					618	0.83235
619	0.8215	619	0.89725								619	0.8128	619	0.78424					619	0.82972
620	0.81703	620	0.89885								620	0.81055	620	0.78278					620	0.83233
621	0.81223	621	0.89404								621	0.81167	621	0.78446					621	0.83367
622	0.813	622	0.89724								622	0.81055	622	0.78584					622	0.82906
623	0.81337	623	0.89404								623	0.81242	623	0.78688					623	0.83103
624	0.81299	624	0.89484								624	0.81092	624	0.78668					624	0.82975
625	0.81034	625	0.89484								625	0.81055	625	0.78434					625	0.83235
626	0.81099	626	0.89563								626	0.81204	626	0.78202					626	0.83169
627	0.81064	627	0.89724								627	0.81129	627	0.78163					627	0.83266
628	0.80998	628	0.89483								628	0.81167	628	0.78423					628	0.83169
629	0.80997	629	0.89884								629	0.81167	629	0.78328					629	0.83233
630	0.81262	630	0.89643								630	0.81129	630	0.78496					630	0.83367
631	0.81129	631	0.89563								631	0.81017	631	0.78582					631	0.82906
632	0.80864	632	0.89884								632	0.81092	632	0.7849					632	0.83169
633	0.80995	633	0.89723								633	0.81129	633	0.7832					633	0.83235
634	0.81323	634	0.89642								634	0.81167	634	0.78519					634	0.82872
635	0.81123	635	0.89723								635	0.80943	635	0.78273					635	0.83133
636	0.80994	636	0.89562								636	0.81204	636	0.78538					636	0.82937
637	0.81125	637	0.89642								637	0.81318	637	0.78291					637	0.83133
638	0.81125	638	0.89482								638	0.81092	638	0.78414					638	0.83003
639	0.81058	639	0.89802								639	0.81017	639	0.78547					639	0.83267
640	0.81124	640	0.89722								640	0.81092	640	0.78426					640	0.83069
641	0.81057	641	0.90044								641	0.81129	641	0.78593					641	0.83135
642	0.81056	642	0.89722								642	0.80906	642	0.78425					642	0.83003
643	0.81176	643	0.90206								643	0.81129	643	0.7835					643	0.82937
644	0.81254	644	0.9119								644	0.81129	644	0.78317					644	0.83003
645	0.81055	645	0.91859								645	0.81092	645	0.78251					645	0.82872
646	0.80922	646	0.92366								646	0.81204	646	0.78384					646	0.83201
647	0.81222	647	0.92794								647	0.81092	647	0.78327					647	0.83201
648	0.81053	648	0.92794								648	0.80943	648	0.78439					648	0.83003
649	0.81228	649	0.92622								649	0.81204	649	0.78379					649	0.83201
650	0.81122	650	0.92707								650	0.81129	650	0.78217					650	0.83003
651	0.81184	651	0.92536								651	0.81092	651	0.78337					651	0.83267
652	0.80919	652	0.92707								652	0.81092	652	0.78355					652	0.83135
653	0.80918	653	0.92621								653	0.81167	653	0.78448					653	0.83009
654	0.81155	654	0.92965								654	0.81055	654	0.78637					654	0.83201
655	0.80949	655	0.93037								655	0.81204	655	0.78575					655	0.82984
656	0.81115	656	0.92792								656	0.80869	656	0.78495					656	0.83069
657	0.80816	657	0.92535								657	0.81092	657	0.7863					657	0.83133
658	0.81113	658	0.92706								658	0.8098	658	0.78733					658	0.83069
659	0.80947	659	0.92706								659	0.81092	659	0.78354					659	0.83003
660	0.80946	660	0.92792								660	0.81167	660	0.78399					660	0.83069
661	0.81078	661	0.9305								661	0.80943	661	0.78336					661	0.83135
662	0.80879	662	0.92706								662	0.81055	662	0.78354					662	0.83069
663	0.81134	663	0.92964								663	0.81129	663	0.78695					663	0.83333
664	0.80944	664	0.92706								664	0.80906	664	0.78602					664	0.82978
665	0.81021	665	0.93036								665	0.81092	665	0.78608					665	0.83267
666	0.81142	666	0.92791								666	0.80943	666	0.79257					666	0.83167
667	0.81074	667	0.92877								667	0.81167	667	0.78917					667	0.83003
668	0.80942	668	0.92619								668	0.80869	668	0.78768					668	0.82991
669	0.81068	669	0.92619								669	0.80906	669	0.79132					669	0.83201
670	0.81073	670	0.93036								670	0.80943	670	0.79089					670	0.83003
671	0.81073	671	0.92619								671	0.8098	671	0.79063					671	0.83201
672	0.81072	672	0.92555								672	0.81167	672	0.7916					672	0.83201
673	0.80807	673	0.92704								673	0.81092	673	0.79679					673	0.83003
674	0.81071	674	0.92619								674	0.81055	674	0.79309					674	0.83333
675	0.81137	675	0.93035								675	0.8098	675	0.79372					675	0.83069
676	0.80937	676	0.92876								676	0.80943	676	0.79336					676	0.832
677	0.81107	677	0.92876								677	0.81017	677	0.79359					677	0.83003
678	0.81074	678	0.92704								678	0.80795	678	0.7974					678	0.83267
679	0.81068	679	0.92962								679	0.81092	679	0.7934					679	0.83201
680	0.80935	680	0.92647								680	0.81129	680	0.79343					680	0.83003
681	0.81067	681	0.92961								681	0.81167	681	0.79612					681	0.82937
682	0.80868	682	0.93021								682	0.81055	682	0.79478					682	0.82991
683	0.81132	683	0.92934								683	0.81055	683	0.79746					683	0.83069
684	0.81198	684	0.92632								684	0.80795	684	0.79399					684	0.83201
685	0.80998	685	0.93134								685	0.81129	685	0.79512					685	0.83069
686	0.81131	686	0.93033								686	0.80906	686	0.79695					686	0.83101
687	0.80997	687	0.92703								687	0.81242	687	0.79699					687	0.82971
688	0.80997	688	0.92874								688	0.81242	688	0.79816					688	0.83003
689	0.81067	689	0.92788								689	0.81017	689	0.80123					689	0.83267
690	0.81073	690	0.9296								690	0.81167	690	0.80064					690	0.83003
691	0.81261	691	0.92616								691	0.81092	691	0.79829					691	0.83037
692	0.81194	692	0.92616								692	0.80943	692	0.79787					692	0.83103
693	0.80862	693	0.92874								693	0.80869	693	0.7972					693	0.83091
694	0.81126	694	0.92874								694	0.81204	694	0.80163					694	0.82972
695	0.80927	695	0.92873								695	0.8098	695	0.79853					695	0.83169
696	0.80728	696	0.92787								696	0.81055	696	0.80033					696	0.83301
697	0.80859	697	0.93019								697	0.81167	697	0.79891					697	0.83037
698	0.80859	698	0.92873								698	0.81092	698	0.79956					698	0.83367
699	0.80991	699	0.92701								699	0.81017	699	0.79892					699	0.83103
700	0.81106	700	0.92959								700	0.81017	700	0.79837					700	0.83037
701	0.80989	701	0.92787								701	0.81017	701	0.80039					701	0.83235
702	0.8079	702	0.92959								702	0.81167	702	0.79931					702	0.83103
703	0.80922	703	0.92786								703	0.81055	703	0.80195					703	0.83301
704	0.80922	704	0.927								704	0.81129	704	0.79908					704	0.83037
705	0.81059	705	0.92958								705	0.81055	705	0.80235					705	0.83301
706	0.81125	706	0.92629								706	0.80943	706	0.80181					706	0.82972
707	0.81066	707	0.92958								707	0.81167	707	0.80255					707	0.83103
708	0.81106	708	0.92529								708	0.8098	708	0.80376					708	0.83169
709	0.81051	709	0.92614								709	0.81017	709	0.80062					709	0.83169
710	0.80984	710	0.9313								710	0.81017	710	0.80335					710	0.83233
711	0.8105	711	0.92871								711	0.81318	711	0.80187					711	0.83301
712	0.80983	712	0.92699								712	0.81055	712	0.80455					712	0.83084
713	0.81078	713	0.93043								713	0.81092	713	0.8048					713	0.83169
714	0.80916	714	0.92785								714	0.81017	714	0.80442					714	0.83169
715	0.81114	715	0.92871								715	0.81129	715	0.80123					715	0.83235
716	0.80817	716	0.92785								716	0.81092	716	0.80499					716	0.83037
717	0.81078	717	0.92871								717	0.81017	717	0.80771					717	0.83037
718	0.81107	718	0.92957								718	0.81017	718	0.80433					718	0.83199
719	0.80913	719	0.93043								719	0.81129	719	0.80539					719	0.83169
720	0.81078	720	0.92956								720	0.81204	720	0.8012					720	0.83169
721	0.81181	721	0.92956								721	0.81318	721	0.80582					721	0.83235
722	0.82166	722	0.92784								722	0.81055	722	0.8042					722	0.83084
723	0.82842	723	0.92612								723	0.81129	723	0.80474					723	0.82972
724	0.8339	724	0.92527								724	0.81129	724	0.80704					724	0.83037
725	0.84016	725	0.92441								725	0.81092	725	0.80616					725	0.83301
726	0.84426	726	0.92441								726	0.80943	726	0.80396					726	0.83108
727	0.84355	727	0.92271								727	0.81129	727	0.79909					727	0.83078
728	0.84425	728	0.92101								728	0.81092	728	0.80252					728	0.82972
729	0.84207	729	0.91932								729	0.81204	729	0.80295					729	0.82906
730	0.84483	730	0.91512								730	0.81242	730	0.80441					730	0.83037
731	0.84353	731	0.91262								731	0.81017	731	0.80283					731	0.83235
732	0.84423	732	0.91196								732	0.81167	732	0.80392					732	0.83235
733	0.84247	733	0.91096								733	0.81355	733	0.80178					733	0.83037
734	0.84418	734	0.90602								734	0.81083	734	0.80316					734	0.83037
735	0.84562	735	0.90138								735	0.81045	735	0.8018					735	0.83367
736	0.84362	736	0.90138								736	0.81158	736	0.80245					736	0.83103
737	0.84279	737	0.89812								737	0.81309	737	0.80356					737	0.83301
738	0.8449	738	0.90056								738	0.80971	738	0.79832					738	0.83103
739	0.84444	739	0.90056								739	0.81195	739	0.80282					739	0.83433
740	0.8463	740	0.89812								740	0.8112	740	0.79992					740	0.83367
741	0.84418	741	0.89974								741	0.81008	741	0.79865					741	0.83235
742	0.84358	742	0.89893								742	0.81195	742	0.79843					742	0.83301
743	0.84194	743	0.89731								743	0.81083	743	0.79955					743	0.83367
744	0.84445	744	0.8965								744	0.81083	744	0.80072					744	0.83037
745	0.8434	745	0.89892								745	0.81158	745	0.79841					745	0.82972
746	0.84187	746	0.89649								746	0.81195	746	0.80307					746	0.82972
747	0.84355	747	0.8973								747	0.81083	747	0.79863					747	0.83169
748	0.84284	748	0.89811								748	0.81233	748	0.79925					748	0.83301
749	0.8448	749	0.89811								749	0.81083	749	0.79787					749	0.83103
750	0.84424	750	0.89811								750	0.81092	750	0.80225					750	0.83235
751	0.84353	751	0.89568								751	0.81092	751	0.80038					751	0.8311
752	0.84352	752	0.89649								752	0.81355	752	0.79935					752	0.83367
753	0.8447	753	0.8981								753	0.81055	753	0.79741					753	0.83169
754	0.84351	754	0.8981								754	0.81129	754	0.79651					754	0.83301
755	0.84351	755	0.89729								755	0.81055	755	0.79748					755	0.83169
756	0.84492	756	0.89487								756	0.8098	756	0.80239					756	0.83367
757	0.84562	757	0.89487								757	0.81055	757	0.79745					757	0.83103
758	0.84349	758	0.89729								758	0.81167	758	0.7964					758	0.83367
759	0.84278	759	0.90053								759	0.80943	759	0.79737					759	0.83301
760	0.84277	760	0.89648								760	0.81017	760	0.7953					760	0.83235
761	0.84266	761	0.89648								761	0.81055	761	0.79935					761	0.835
762	0.84478	762	0.89728								762	0.81092	762	0.79902					762	0.83367
763	0.84336	763	0.8989								763	0.81055	763	0.79886					763	0.83433
764	0.84406	764	0.89486								764	0.81167	764	0.79908					764	0.83169
765	0.84476	765	0.89486								765	0.80943	765	0.79827					765	0.835
766	0.84475	766	0.89486								766	0.81055	766	0.79703					766	0.83699
767	0.84388	767	0.89971								767	0.81017	767	0.79998					767	0.83367
768	0.84221	768	0.89566								768	0.81242	768	0.79852					768	0.83766
769	0.84362	769	0.89566								769	0.81242	769	0.7979					769	0.83833
770	0.84473	770	0.89646								770	0.81092	770	0.79983					770	0.839
771	0.8449	771	0.89727								771	0.81167	771	0.79607					771	0.83967
772	0.84543	772	0.89808								772	0.81092	772	0.79744					772	0.84102
773	0.84471	773	0.89646								773	0.81167	773	0.79547					773	0.84713
774	0.84559	774	0.89727								774	0.80943	774	0.79784					774	0.84508
775	0.84541	775	0.89727								775	0.81055	775	0.79764					775	0.84508
776	0.84311	776	0.89726								776	0.8128	776	0.80045					776	0.8485
777	0.8448	777	0.89645								777	0.81092	777	0.79746					777	0.84988
778	0.84338	778	0.89484								778	0.81204	778	0.79898					778	0.84713
779	0.84337	779	0.89404								779	0.81092	779	0.79677					779	0.84844
780	0.84336	780	0.89969								780	0.81167	780	0.79895					780	0.84919
781	0.84495	781	0.89645								781	0.81242	781	0.79785					781	0.84713
782	0.84335	782	0.89403								782	0.81129	782	0.796					782	0.8485
783	0.84335	783	0.89564								783	0.81167	783	0.79801					783	0.8485
784	0.84393	784	0.89887								784	0.81055	784	0.79561					784	0.84781
785	0.84475	785	0.89644								785	0.81167	785	0.79805					785	0.84919
786	0.84333	786	0.89725								786	0.81242	786	0.79836					786	0.84845
787	0.84221	787	0.89242								787	0.80869	787	0.79545					787	0.84713
788	0.84458	788	0.89563								788	0.81204	788	0.79926					788	0.84713
789	0.84473	789	0.89644								789	0.81242	789	0.79656					789	0.84919
790	0.84229	790	0.89483								790	0.81129	790	0.7991					790	0.8494
791	0.84543	791	0.89402								791	0.8098	791	0.79594					791	0.84988
792	0.84499	792	0.89644								792	0.81242	792	0.79618					792	0.84645
793	0.84384	793	0.89563								793	0.81129	793	0.79341					793	0.84988
794	0.84399										794	0.81167	794	0.79586					794	0.84895
795	0.84328										795	0.81318	795	0.79971					795	0.84713
796	0.8454										796	0.81129	796	0.7951					796	0.84919
797	0.84327										797	0.81092	797	0.79975					797	0.84988
798	0.84406										798	0.81055	798	0.79878					798	0.84919
799	0.84422										799	0.81129	799	0.79614					799	0.84919
800	0.84534										800	0.81017	800	0.79799					800	0.84988
801	0.8427										801	0.81204	801	0.79577					801	0.84919
802	0.84521										802	0.81204	802	0.79353					802	0.84781
803	0.84491										803	0.81204	803	0.79625					803	0.84932
804	0.84369										804	0.81242	804	0.79696					804	0.84831
805	0.84531										805	0.81242	805	0.79751					805	0.84781
806	0.84518										806	0.81129	806	0.79594					806	0.84781
807	0.84418										807	0.81129	807	0.79536					807	0.85056
808	0.84337										808	0.81204	808	0.79297					808	0.84988
809	0.84529										809	0.81204	809	0.79628					809	0.85056
810	0.84168										810	0.81204	810	0.79619					810	0.8485
811	0.84289										811	0.81167	811	0.79292					811	0.8485
812	0.84237										812	0.81055	812	0.79616					812	0.84931
813	0.84365										813	0.81092	813	0.79301					813	0.8485
814	0.84306										814	0.81242	814	0.7949					814	0.84781
815	0.84375										815	0.81104	815	0.79419					815	0.84645
816	0.84345										816	0.81069	816	0.79238					816	0.84781
817	0.84224										817	0.81004	817	0.78964					817	0.84781
818	0.84489										818	0.81004	818	0.79028					818	0.84919
819	0.83757										819	0.81069	819	0.78977					819	0.84645
820	0.83635										820	0.81004	820	0.79252					820	0.84713
821	0.83597										821	0.81134	821	0.79107					821	0.84713
822	0.83421										822	0.81331	822	0.78941					822	0.8485
823	0.8337										823	0.80809	823	0.78497					823	0.84988
824	0.83202										824	0.81069	824	0.78833					824	0.84781
825	0.83142										825	0.81004	825	0.78623					825	0.84988
826	0.83006										826	0.81069	826	0.79019					826	0.84988
827	0.82601										827	0.81069	827	0.78852					827	0.84831
828	0.82002										828	0.81069	828	0.78794					828	0.85056
829	0.81767										829	0.82967	829	0.78669					829	0.84713
830	0.81433										830	0.83297	830	0.78441					830	0.84932
831	0.81332										831	0.83255	831	0.78716					831	0.84988
832	0.81298										832	0.83131	832	0.7877					832	0.84988
833	0.81165										833	0.83131	833	0.78503					833	0.84781
834	0.81164										834	0.83049	834	0.78668					834	0.85056
835	0.81364										835	0.83049	835	0.78583					835	0.84931
836	0.81096										836	0.83008	836	0.78618					836	0.84832
837	0.80995										837	0.82926	837	0.78434					837	0.8485
838	0.81195										838	0.83008	838	0.7859					838	0.8485
839	0.80994										839	0.82959	839	0.78585					839	0.8485
840	0.81261										840	0.83049	840	0.78782					840	0.8485
841	0.81094										841	0.83131	841	0.78555					841	0.84645
842	0.81226										842	0.83173	842	0.7848					842	0.84988
843	0.81059										843	0.8309	843	0.78497					843	0.84988
844	0.81126										844	0.83255	844	0.78667					844	0.84832
845	0.81258										845	0.83255	845	0.7847					845	0.84713
846	0.81192										846	0.83297	846	0.78736					846	0.8484
847	0.81123										847	0.83422	847	0.78545					847	0.85056
848	0.81189										848	0.83338	848	0.78364					848	0.84988
849	0.81256										849	0.83255	849	0.78664					849	0.84766
850	0.80921										850	0.83505	850	0.78445					850	0.84919
851	0.81054										851	0.83173	851	0.78411					851	0.84713
852	0.80987										852	0.83338	852	0.7845					852	0.84988
853	0.8112										853	0.83338	853	0.784					853	0.8485
854	0.80919										854	0.83631	854	0.78298					854	0.84988
855	0.80985										855	0.8338	855	0.78543					855	0.85032
856	0.80985										856	0.83463	856	0.78238					856	0.84713
857	0.81117										857	0.83517	857	0.78843					857	0.84713
858	0.8105										858	0.83545	858	0.78634					858	0.84988
859	0.80916										859	0.83463	859	0.7836					859	0.84605
860	0.81149										860	0.83547	860	0.7823					860	0.84713
861	0.81048										861	0.83338	861	0.78651					861	0.84571
862	0.81165										862	0.83589	862	0.78554					862	0.84372
863	0.81248										863	0.83463	863	0.78269					863	0.84102
864	0.80947										864	0.83463	864	0.78613					864	0.84067
865	0.81113										865	0.83463	865	0.78449					865	0.83934
866	0.8098										866	0.83338	866	0.78485					866	0.839
867	0.80913										867	0.83338	867	0.78602					867	0.83833
868	0.81111										868	0.8338	868	0.78566					868	0.83633
869	0.81065										869	0.83631	869	0.7863					869	0.83766
870	0.81244										870	0.83422	870	0.7826					870	0.83766
871	0.8111										871	0.8338	871	0.78123					871	0.83367
872	0.81042										872	0.8338	872	0.78575					872	0.835
873	0.81144										873	0.83422	873	0.78435					873	0.83169
874	0.80974										874	0.8338	874	0.78534					874	0.83233
875	0.81241										875	0.83463	875	0.78252					875	0.83235
876	0.80908										876	0.83589	876	0.78417					876	0.83235
877	0.81039										877	0.83255	877	0.78503					877	0.83235
878	0.81106										878	0.83422	878	0.78313					878	0.83433
879	0.80905										879	0.8338	879	0.78614					879	0.83301
880	0.81105										880	0.83422	880	0.78074					880	0.83367
881	0.80971										881	0.83422	881	0.78123					881	0.83433
882	0.8097										882	0.83422	882	0.78213					882	0.83566
883	0.80969										883	0.83338	883	0.78523					883	0.835
884	0.81236										884	0.83463	884	0.78087					884	0.83235
885	0.81236										885	0.8338	885	0.78353					885	0.83301
886	0.81101										886	0.83422	886	0.7845					886	0.83103
887	0.81269										887	0.83255	887	0.78255					887	0.835
888	0.81033										888	0.83338	888	0.78098					888	0.83169
889	0.80899										889	0.83422	889	0.78558					889	0.83367
890	0.80965										890	0.83297	890	0.78459					890	0.83301
891	0.80832										891	0.83173	891	0.78463					891	0.83235
892	0.81232										892	0.83297	892	0.78516					892	0.83169
893	0.81097										893	0.83297	893	0.78311					893	0.83433
894	0.80897										894	0.83214	894	0.78504					894	0.83433
895	0.80963										895	0.83255	895	0.78173					895	0.83367
896	0.81163										896	0.83338	896	0.78127					896	0.83366
897	0.81162										897	0.83214	897	0.7817					897	0.83301
898	0.81161										898	0.83049	898	0.78663					898	0.83433
899	0.81228										899	0.83131	899	0.78471					899	0.83367
900	0.8096										900	0.83255	900	0.78577					900	0.83433
901	0.81093										901	0.83255	901	0.78296					901	0.83367
902	0.81293										902	0.83131	902	0.78143					902	0.83169
903	0.81025										903	0.82967	903	0.78516					903	0.83301
904	0.81225										904	0.83049	904	0.78567					904	0.83301
905	0.81157										905	0.83049	905	0.78199					905	0.83169
906	0.81023										906	0.83131	906	0.78395					906	0.83367
907	0.80956										907	0.8309	907	0.78547					907	0.83235
908	0.81089										908	0.83297	908	0.78411					908	0.835
909	0.81069										909	0.82967	909	0.78436					909	0.83301
910	0.80821										910	0.83008	910	0.78384					910	0.835
911	0.81154										911	0.83049	911	0.78471					911	0.83301
912	0.80887										912	0.82926	912	0.78239					912	0.83103
913	0.80886										913	0.83131	913	0.78311					913	0.83103
914	0.81019										914	0.82886	914	0.78571					914	0.83235
915	0.81085										915	0.83105	915	0.78474					915	0.82972
916	0.81084										916	0.83105	916	0.78404					916	0.83103
917	0.80817										917	0.83105	917	0.78283					917	0.83235
918	0.80883										918	0.83105	918	0.78437					918	0.83301
919	0.8115										919	0.83023	919	0.786					919	0.83235
920	0.80886										920	0.83228	920	0.78439					920	0.83169
921	0.81148										921	0.83146	921	0.78246					921	0.83037
922	0.81148										922	0.83311	922	0.78435					922	0.83169
923	0.81014										923	0.83105	923	0.78403					923	0.82972
924	0.81207										924	0.83105	924	0.7835					924	0.83169
925	0.81079										925	0.82982	925	0.78353					925	0.82972
926	0.80879										926	0.83063	926	0.78502					926	0.83301
927	0.81207										927	0.83063	927	0.78435					927	0.83037
928	0.81078										928	0.83063	928	0.78299					928	0.83301
929	0.80944										929	0.82982	929	0.7832					929	0.83037
930	0.81245										930	0.83023	930	0.78203					930	0.83235
931	0.8121										931	0.83063	931	0.78287					931	0.83037
932	0.81009										932	0.83105	932	0.78551					932	0.82972
933	0.80941										933	0.83352	933	0.78507					933	0.83433
934	0.80941										934	0.82982	934	0.78561					934	0.83169
935	0.81208										935	0.82982	935	0.78418					935	0.83037
936	0.81176										936	0.83063	936	0.78381					936	0.83103
937	0.81208										937	0.83146	937	0.78276					937	0.83169
938	0.81072										938	0.82982	938	0.7843					938	0.83299
939	0.80939										939	0.83023	939	0.78618					939	0.83301
940	0.80884										940	0.83063	940	0.78559					940	0.83103
941	0.8087										941	0.83228	941	0.78409					941	0.83301
942	0.81204										942	0.83105	942	0.78554					942	0.83037
943	0.80936										943	0.83063	943	0.78732					943	0.83235
944	0.81002										944	0.83146	944	0.78316					944	0.83433
945	0.80868										945	0.83105	945	0.78594					945	0.83301
946	0.81201										946	0.83146	946	0.78239					946	0.83169
947	0.80934										947	0.83228	947	0.78505					947	0.83169
948	0.80933										948	0.83311	948	0.78432					948	0.83235
949	0.81099										949	0.83187	949	0.78413					949	0.83103
950	0.80966										950	0.83352	950	0.78508					950	0.83103
951	0.81033										951	0.83228	951	0.78265					951	0.83169
952	0.81031										952	0.83023	952	0.78285					952	0.833
953	0.81164										953	0.82778	953	0.78492					953	0.83169
954	0.81163										954	0.829	954	0.78466					954	0.83235
955	0.81364										955	0.81545	955	0.7828					955	0.83169
956	0.81363										956	0.81622	956	0.78466					956	0.83169
957	0.80961										957	0.8128	957	0.78375					957	0.83084
958	0.81143										958	0.81545	958	0.78301					958	0.83367
959	0.80942										959	0.81318	959	0.78573					959	0.83169
960	0.81142										960	0.81318	960	0.78265					960	0.83037
961	0.81141										961	0.81204	961	0.78621					961	0.832
962	0.81074										962	0.81204	962	0.78468					962	0.83169
963	0.81073										963	0.81467	963	0.78448					963	0.83169
964	0.8114										964	0.81429	964	0.78159					964	0.83367
965	0.81173										965	0.81241	965	0.78305					965	0.83301
966	0.81038										966	0.81204	966	0.78548					966	0.83037
967	0.82497										967	0.81316	967	0.78252					967	0.83169
968	0.82496										968	0.81316	968	0.78406					968	0.83103
969	0.82427										969	0.8113	969	0.78768					969	0.83235
970	0.83339										970	0.8113	970	0.78705					970	0.83103
971	0.8404										971	0.81279	971	0.78453					971	0.83301
972	0.84323										972	0.81093	972	0.78536					972	0.83367
973	0.84536										973	0.81018	973	0.78733					973	0.83235
974	0.84409										974	0.81185	974	0.78928					974	0.83037
975	0.84279										975	0.81148	975	0.7836					975	0.83037
976	0.84463										976	0.81372	976	0.7838					976	0.83169
977	0.84534										977	0.81335	977	0.78617					977	0.83037
978	0.84348										978	0.8141	978	0.78456					978	0.83235
979	0.84533										979	0.81335	979	0.79188					979	0.83037
980	0.84451										980	0.81354	980	0.7921					980	0.83367
981	0.8446										981	0.81279	981	0.79269					981	0.83169
982	0.84646										982	0.81354	982	0.79241					982	0.83235
983	0.84366										983	0.81241	983	0.79823					983	0.83367
984	0.84366										984	0.81316	984	0.79969					984	0.83235
985	0.84579										985	0.81241	985	0.80023					985	0.83071
986	0.84394										986	0.81167	986	0.799					986	0.83169
987	0.8465										987	0.81241	987	0.8009					987	0.83107
988	0.84578										988	0.81354	988	0.79974					988	0.83103
989	0.84434										989	0.8113	989	0.79903					989	0.83169
990	0.84305										990	0.81204	990	0.801					990	0.83037
991	0.84576										991	0.81241	991	0.7998					991	0.83037
992	0.84419										992	0.81092	992	0.79781					992	0.82972
993	0.84546										993	0.81055	993	0.7979					993	0.83301
994	0.84331										994	0.81167	994	0.80108					994	0.83235
995	0.84489										995	0.80943	995	0.80052					995	0.83235
996	0.8466										996	0.81055	996	0.80097					996	0.83091
997	0.84516										997	0.81017	997	0.80323					997	0.83235
998	0.845										998	0.81242	998	0.80441					998	0.82906
999	0.845										999	0.81242	999	0.80172					999	0.83301
1000	0.84614										1000	0.81092	1000	0.80389					1000	0.83301
1001	0.84285										1001	0.81167	1001	0.80457					1001	0.83091
1002	0.84229										1002	0.81092	1002	0.80327					1002	0.83301
1003	0.84355										1003	0.81167	1003	0.80575					1003	0.83237
1004	0.84512										1004	0.80943	1004	0.80648					1004	0.83106
1005	0.8464										1005	0.81055	1005	0.80245					1005	0.83172
1006	0.84425										1006	0.8128	1006	0.80613					1006	0.83237
1007	0.84554										1007	0.81092	1007	0.80693					1007	0.83106
1008	0.84352										1008	0.81204	1008	0.80796					1008	0.83106
1009	0.84566										1009	0.81092	1009	0.80905					1009	0.83091
1010	0.84494										1010	0.81167	1010	0.80783					1010	0.83237
1011	0.84493										1011	0.81242	1011	0.80985					1011	0.83106
1012	0.84421										1012	0.81129	1012	0.81061					1012	0.83237
1013	0.84635										1013	0.81167	1013	0.80912					1013	0.83303
1014	0.84563										1014	0.81055	1014	0.80709					1014	0.83237
1015	0.84419										1015	0.81167	1015	0.81045					1015	0.83106
1016	0.84553										1016	0.81242	1016	0.81296					1016	0.83041
1017	0.84581										1017	0.80869	1017	0.81404					1017	0.83041
1018	0.84567										1018	0.81204	1018	0.8134					1018	0.83303
1019	0.84423										1019	0.81242	1019	0.81303					1019	0.83172
1020	0.8468										1020	0.81129	1020	0.81305					1020	0.83041
1021	0.84465										1021	0.8098	1021	0.8128					1021	0.83303
1022	0.84536										1022	0.81242	1022	0.81315					1022	0.83172
1023	0.84478										1023	0.81129	1023	0.81346					1023	0.83085
1024	0.84535										1024	0.81167	1024	0.8105					1024	0.83237
1025	0.84334										1025	0.81318	1025	0.81147					1025	0.83369
1026	0.84534										1026	0.81129	1026	0.81187					1026	0.83041
1027	0.84604										1027	0.81092	1027	0.8103					1027	0.83237
1028	0.84532										1028	0.81055	1028	0.81209					1028	0.83041
1029	0.84461										1029	0.81129	1029	0.80919					1029	0.83135
1030	0.8446										1030	0.81017	1030	0.81084					1030	0.83172
1031	0.84545										1031	0.81204	1031	0.81088					1031	0.83237
1032	0.8453										1032	0.81204	1032	0.80864					1032	0.83041
1033	0.84602										1033	0.81204	1033	0.8063					1033	0.83237
1034	0.84458										1034	0.81195	1034	0.80556					1034	0.83041
1035	0.84486										1035	0.81195	1035	0.80736					1035	0.83099
1036	0.84403										1036	0.81083	1036	0.80422					1036	0.82975
1037	0.84327										1037	0.81083	1037	0.80895					1037	0.83108
1038	0.84527										1038	0.8112	1038	0.80641					1038	0.83303
1039	0.84342										1039	0.81158	1039	0.80814					1039	0.83237
1040	0.84626										1040	0.81158	1040	0.80794					1040	0.83303
1041	0.84483										1041	0.8112	1041	0.80723					1041	0.83172
1042	0.84382										1042	0.81083	1042	0.80588					1042	0.83106
1043	0.84469										1043	0.81045	1043	0.80263					1043	0.83369
1044	0.8424										1044	0.80971	1044	0.80604					1044	0.83235
1045	0.84617										1045	0.81233	1045	0.8057					1045	0.83106
1046	0.84438										1046	0.81083	1046	0.80684					1046	0.83106
1047	0.84522										1047	0.81195	1047	0.80433					1047	0.83237
1048	0.84596										1048	0.81083	1048	0.80405					1048	0.83106
1049	0.84608										1049	0.81092	1049	0.80602					1049	0.83172
1050	0.84591										1050	0.81204	1050	0.80472					1050	0.83041
1051	0.84236										1051	0.81129	1051	0.8055					1051	0.82975
1052	0.8439										1052	0.81055	1052	0.80372					1052	0.83041
1053	0.84323										1053	0.81167	1053	0.8053					1053	0.83106
1054	0.8456										1054	0.81092	1054	0.80249					1054	0.83065
1055	0.84619										1055	0.81167	1055	0.80363					1055	0.83172
1056	0.83807										1056	0.81167	1056	0.80296					1056	0.83267
1057	0.83499										1057	0.81204	1057	0.80383					1057	0.83201
1058	0.83261										1058	0.8098	1058	0.80458					1058	0.83106
1059	0.83117										1059	0.81167	1059	0.80488					1059	0.83106
1060	0.82978										1060	0.81167	1060	0.80342					1060	0.83303
1061	0.82771										1061	0.81092	1061	0.80596					1061	0.83172
1062	0.81239										1062	0.81129	1062	0.80357					1062	0.83237
1063	0.81574										1063	0.81055	1063	0.80552					1063	0.83435
1064	0.81104										1064	0.81017	1064	0.80335					1064	0.8291
1065	0.81338										1065	0.81092	1065	0.80543					1065	0.83085
1066	0.81236										1066	0.81129	1066	0.80449					1066	0.83172
1067	0.81135										1067	0.81055	1067	0.80441					1067	0.83085
1068	0.81302										1068	0.8098	1068	0.80202					1068	0.83369
1069	0.81235										1069	0.81129	1069	0.80294					1069	0.83172
1070	0.81168										1070	0.80869	1070	0.80377					1070	0.83106
1071	0.80833										1071	0.81092	1071	0.80357					1071	0.83085
1072	0.81202										1072	0.81017	1072	0.8053					1072	0.83041
1073	0.80932										1073	0.81167	1073	0.80309					1073	0.83172
1074	0.81032										1074	0.81017	1074	0.8041					1074	0.83037
1075	0.80831										1075	0.81129	1075	0.80458					1075	0.82972
1076	0.81076										1076	0.81055	1076	0.80357					1076	0.83084
1077	0.81299										1077	0.81167	1077	0.80378					1077	0.83103
1078	0.8107										1078	0.81129	1078	0.80484					1078	0.83267
1079	0.80995										1079	0.81129	1079	0.80559					1079	0.83301
1080	0.81095										1080	0.80906	1080	0.80583					1080	0.83433
1081	0.81028										1081	0.81017	1081	0.80484					1081	0.83699
1082	0.8096										1082	0.81167	1082	0.80248					1082	0.83733
1083	0.8096										1083	0.81318	1083	0.8062					1083	0.83866
1084	0.80959										1084	0.81017	1084	0.80501					1084	0.84034
1085	0.80892										1085	0.81167	1085	0.80293					1085	0.84305
1086	0.80958										1086	0.81167	1086	0.80378					1086	0.84508
1087	0.81293										1087	0.81092	1087	0.8044					1087	0.84713
1088	0.80957										1088	0.8098	1088	0.80404					1088	0.84988
1089	0.8089										1089	0.81204	1089	0.80432					1089	0.84845
1090	0.80822										1090	0.81129	1090	0.80425					1090	0.84845
1091	0.81022										1091	0.8098	1091	0.8052					1091	0.85195
1092	0.81223										1092	0.81055	1092	0.80269					1092	0.84945
1093	0.81107										1093	0.81092	1093	0.80543					1093	0.84813
1094	0.81289										1094	0.81129	1094	0.8045					1094	0.84919
1095	0.8082										1095	0.80943	1095	0.80206					1095	0.84876
1096	0.80953										1096	0.81017	1096	0.80368					1096	0.84919
1097	0.81107										1097	0.81242	1097	0.80393					1097	0.8485
1098	0.80951										1098	0.81017	1098	0.80063					1098	0.85126
1099	0.81219										1099	0.81223	1099	0.80368					1099	0.85064
1100	0.81017										1100	0.81185	1100	0.8009					1100	0.85056
1101	0.81017										1101	0.81223	1101	0.80282					1101	0.84988
1102	0.81217										1102	0.81336	1102	0.80184					1102	0.8485
1103	0.80949										1103	0.81185	1103	0.8025					1103	0.84988
1104	0.81082										1104	0.81185	1104	0.8037					1104	0.8485
1105	0.81216										1105	0.80999	1105	0.80323					1105	0.85195
1106	0.81148										1106	0.81073	1106	0.80204					1106	0.85126
1107	0.8088										1107	0.80999	1107	0.80388					1107	0.84988
1108	0.81281										1108	0.81185	1108	0.80517					1108	0.84876
1109	0.81075										1109	0.81148	1109	0.80247					1109	0.84781
1110	0.81107										1110	0.81148	1110	0.80246					1110	0.85264
1111	0.81145										1111	0.81223	1111	0.80303					1111	0.85056
1112	0.80944										1112	0.81111	1112	0.80064					1112	0.84919
1113	0.80876										1113	0.81223	1113	0.80169					1113	0.84781
1114	0.81009										1114	0.81185	1114	0.79933					1114	0.85072
1115	0.81009										1115	0.81185	1115	0.80037					1115	0.85126
1116	0.81075										1116	0.81111	1116	0.79943					1116	0.84845
1117	0.81008										1117	0.80999	1117	0.80182					1117	0.84781
1118	0.8094										1118	0.81073	1118	0.79544					1118	0.85164
1119	0.8094										1119	0.81148	1119	0.80083					1119	0.8485
1120	0.80939										1120	0.81185	1120	0.79886					1120	0.8485
1121	0.81207										1121	0.8126	1121	0.79689					1121	0.84881
1122	0.80938										1122	0.81036	1122	0.79512					1122	0.84919
1123	0.80871										1123	0.81185	1123	0.79583					1123	0.84919
1124	0.80803										1124	0.81111	1124	0.79471					1124	0.85056
1125	0.8107										1125	0.81167	1125	0.79192					1125	0.84919
1126	0.81003										1126	0.81204	1126	0.7929					1126	0.85056
1127	0.80868										1127	0.80943	1127	0.79076					1127	0.85056
1128	0.81136										1128	0.81167	1128	0.79127					1128	0.85056
1129	0.81068										1129	0.81167	1129	0.78941					1129	0.85195
1130	0.80933										1130	0.81092	1130	0.79131					1130	0.85195
1131	0.80933										1131	0.81167	1131	0.79017					1131	0.85126
1132	0.80866										1132	0.81242	1132	0.78799					1132	0.85195
1133	0.80932										1133	0.8107	1133	0.78716					1133	0.85056
1134	0.80864										1134	0.81129	1134	0.78891					1134	0.85264
1135	0.81199										1135	0.81318	1135	0.78971					1135	0.84988
1136	0.80863										1136	0.81167	1136	0.78672					1136	0.85274
1137	0.8093										1137	0.81092	1137	0.78973					1137	0.8485
1138	0.81063										1138	0.81167	1138	0.79026					1138	0.84881
1139	0.81073										1139	0.81242	1139	0.78672					1139	0.85126
1140	0.81264										1140	0.81204	1140	0.78828					1140	0.85126
1141	0.81128										1141	0.81204	1141	0.78672					1141	0.85126
1142	0.81107										1142	0.81129	1142	0.78816					1142	0.85064
1143	0.81127										1143	0.81129	1143	0.78845					1143	0.85126
1144	0.81127										1144	0.81242	1144	0.7876					1144	0.85056
1145	0.80992										1145	0.81055	1145	0.78758					1145	0.84988
1146	0.81058										1146	0.81393	1146	0.78627					1146	0.85164
1147	0.8126										1147	0.81698	1147	0.78813					1147	0.85164
1148	0.8099										1148	0.8236	1148	0.78581					1148	0.85126
1149	0.80889										1149	0.83164	1149	0.7876					1149	0.85164
1150	0.81072										1150	0.83287	1150	0.78682					1150	0.85195
1151	0.8119										1151	0.8341	1151	0.78906					1151	0.84919
1152	0.80854										1152	0.83369	1152	0.78681					1152	0.85064
1153	0.81107										1153	0.83576	1153	0.78567					1153	0.85164
1154	0.80987										1154	0.8341	1154	0.78599					1154	0.84988
1155	0.81223										1155	0.83493	1155	0.79037					1155	0.84781
1156	0.81053										1156	0.83617	1156	0.78624					1156	0.84988
1157	0.81119										1157	0.83617	1157	0.78573					1157	0.84781
1158	0.81078										1158	0.83659	1158	0.78911					1158	0.84781
1159	0.81186										1159	0.83659	1159	0.78532					1159	0.84988
1160	0.81185										1160	0.83431	1160	0.78541					1160	0.84919
											1161	0.83576	1161	0.7892					1161	0.84919
											1162	0.83451	1162	0.78612					1162	0.84845
											1163	0.83328	1163	0.78527					1163	0.84881
											1164	0.83369	1164	0.78863					1164	0.8485
											1165	0.83369	1165	0.78615					1165	0.8485
											1166	0.83328	1166	0.78709					1166	0.84988
											1167	0.83271	1167	0.78519					1167	0.84576
											1168	0.83369	1168	0.7828					1168	0.8485
											1169	0.83328	1169	0.78829					1169	0.8444
											1170	0.83205	1170	0.78655					1170	0.84576
											1171	0.83287	1171	0.78328					1171	0.84372
											1172	0.83451	1172	0.78525					1172	0.84102
											1173	0.83246	1173	0.78491					1173	0.84102
											1174	0.83328	1174	0.78694					1174	0.84034
											1175	0.8341	1175	0.78347					1175	0.839
											1176	0.83534	1176	0.78383					1176	0.839
											1177	0.83436	1177	0.78475					1177	0.83833
											1178	0.83493	1178	0.78384					1178	0.83766
											1179	0.83617	1179	0.78285					1179	0.83666
											1180	0.83534	1180	0.78743					1180	0.835
											1181	0.83617	1181	0.7883					1181	0.83367
											1182	0.8341	1182	0.78566					1182	0.83433
											1183	0.83493	1183	0.78455					1183	0.835
											1184	0.83534	1184	0.7825					1184	0.83367
											1185	0.83576	1185	0.78296					1185	0.83433
											1186	0.83451	1186	0.78598					1186	0.83301
											1187	0.83405	1187	0.78508					1187	0.83433
											1188	0.8339	1188	0.78832					1188	0.83566
											1189	0.8341	1189	0.78583					1189	0.83108
											1190	0.83576	1190	0.78229					1190	0.83367
											1191	0.83701	1191	0.78526					1191	0.83169
											1192	0.83659	1192	0.78415					1192	0.83367
											1193	0.83576	1193	0.78359					1193	0.83567
											1194	0.83493	1194	0.78461					1194	0.83567
											1195	0.83742	1195	0.7878					1195	0.83369
											1196	0.83784	1196	0.7822					1196	0.83303
											1197	0.83451	1197	0.78418					1197	0.83369
											1198	0.83493	1198	0.78742					1198	0.83501
											1199	0.83493	1199	0.7869					1199	0.83172
											1200	0.83493							1200	0.83237
											1201	0.83659							1201	0.83237
											1202	0.83617							1202	0.83106
											1203	0.83493							1203	0.83172
											1204	0.83534							1204	0.83303
											1205	0.83701							1205	0.83172
											1206	0.83784							1206	0.83172
											1207	0.83451							1207	0.83172
											1208	0.83742							1208	0.83106
											1209	0.83701							1209	0.83085
											1210	0.83534							1210	0.83078
											1211	0.83617							1211	0.83237
											1212	0.83784							1212	0.83501
											1213	0.83659							1213	0.83172
											1214	0.83784							1214	0.83303
											1215	0.83701							1215	0.8291
											1216	0.83659							1216	0.83172
											1217	0.83868							1217	0.83501
											1218	0.83534							1218	0.82975
											1219	0.83784							1219	0.82975
											1220	0.83576							1220	0.83106
											1221	0.83617							1221	0.83303
											1222	0.83617							1222	0.83237
											1223	0.83701							1223	0.83303
											1224	0.83659							1224	0.83369
											1225	0.83659							1225	0.83106
											1226	0.83701							1226	0.82975
											1227	0.83824							1227	0.83172
											1228	0.83701							1228	0.83041
											1229	0.83576							1229	0.83106
											1230	0.83826							1230	0.82975
											1231	0.83576							1231	0.83172
											1232	0.83701							1232	0.82975
											1233	0.83701							1233	0.83172
											1234	0.83742							1234	0.83172
											1235	0.83784							1235	0.83303
											1236	0.83617							1236	0.83078
											1237	0.83701							1237	0.83172
											1238	0.83617							1238	0.83172
											1239	0.83617							1239	0.8291
											1240	0.83701							1240	0.83085
											1241	0.83617							1241	0.83172
											1242	0.83617							1242	0.83172
											1243	0.83369							1243	0.83267
											1244	0.83742							1244	0.83369
											1245	0.83826							1245	0.83303
											1246	0.83617							1246	0.83201
											1247	0.83659							1247	0.83303
											1248	0.83576							1248	0.83303
											1249	0.83742							1249	0.8291
											1250	0.83617							1250	0.83041
											1251	0.83659							1251	0.83435
											1252	0.83784							1252	0.83435
											1253	0.83659							1253	0.83303
											1254	0.83451							1254	0.83041
											1255	0.83826							1255	0.83106
											1256	0.83617							1256	0.83172
											1257	0.83287							1257	0.83237
											1258	0.83534							1258	0.83085
											1259	0.83493							1259	0.83303
											1260	0.83868							1260	0.8291
											1261	0.83784							1261	0.83369
											1262	0.83451							1262	0.83369
											1263	0.83659							1263	0.83369
											1264	0.83701							1264	0.83041
											1265	0.83659							1265	0.83237
											1266	0.83534							1266	0.83303
											1267	0.83576							1267	0.83237
											1268	0.83451							1268	0.83237
											1269	0.83576							1269	0.83303
											1270	0.8341							1270	0.83303
											1271	0.83576							1271	0.83303
											1272	0.83576							1272	0.83369
											1273	0.83451							1273	0.83106
											1274	0.83451							1274	0.83435
											1275	0.83534							1275	0.83237
											1276	0.83534							1276	0.83303
											1277	0.8341							1277	0.83303
											1278	0.8341							1278	0.83106
											1279	0.83534							1279	0.83106
											1280	0.83617
											1281	0.83576
											1282	0.83328
											1283	0.8341
											1284	0.83369
											1285	0.83164
											1286	0.83082
											1287	0.82799
											1288	0.82639
											1289	0.82519
											1290	0.82242
											1291	0.82008
											1292	0.81853
											1293	0.81583
											1294	0.81545
											1295	0.81393
											1296	0.81318
											1297	0.81355
											1298	0.81318
											1299	0.81129
											1300	0.81242
											1301	0.81167
											1302	0.81391
											1303	0.81167
											1304	0.81279
											1305	0.81204
											1306	0.81241
											1307	0.81204
											1308	0.81167
											1309	0.81241
											1310	0.81167
											1311	0.81261
											1312	0.81075
											1313	0.81261
											1314	0.81112
											1315	0.81112
											1316	0.81075
											1317	0.81261
											1318	0.81224
											1319	0.81336
											1320	0.80926
											1321	0.81
											1322	0.80778
											1323	0.80926
											1324	0.81186
											1325	0.81186
											1326	0.81037
											1327	0.81149
											1328	0.80963
											1329	0.81037
											1330	0.81151
											1331	0.81114
											1332	0.81151
											1333	0.80929
											1334	0.80965
											1335	0.81114
											1336	0.81002
											1337	0.81225
											1338	0.81114
											1339	0.80929
											1340	0.81002
											1341	0.80965
											1342	0.81114
											1343	0.80818
											1344	0.80965
											1345	0.81151
											1346	0.81039
											1347	0.81039
											1348	0.80965
											1349	0.80985
											1350	0.8117
											1351	0.81096
											1352	0.81059
											1353	0.81133
											1354	0.81133
											1355	0.80948
											1356	0.81022
											1357	0.81022
											1358	0.81207
											1359	0.81096
											1360	0.80929
											1361	0.81188
											1362	0.80855
											1363	0.80965
											1364	0.81263
											1365	0.80965
											1366	0.81077
											1367	0.80965
											1368	0.81114
											1369	0.81151
											1370	0.81151
											1371	0.81114
											1372	0.80892
											1373	0.80965
											1374	0.81114
											1375	0.81114
											1376	0.81151
											1377	0.80929
											1378	0.81114
											1379	0.81002
											1380	0.81002
											1381	0.81188
											1382	0.81039
											1383	0.81151
											1384	0.81002
											1385	0.80965
											1386	0.81114
											1387	0.81039
											1388	0.80965
											1389	0.81039
											1390	0.81263
											1391	0.81077
											1392	0.81002
											1393	0.81151
											1394	0.81039
											1395	0.80965
											1396	0.81039
											1397	0.80929
											1398	0.80965
											1399	0.81039
											1400	0.81039
											1401	0.81039
											1402	0.81002
											1403	0.81039
											1404	0.81077
											1405	0.80929
											1406	0.80965
											1407	0.81077
											1408	0.81188
											1409	0.81114
											1410	0.81151
											1411	0.81263
											1412	0.81225
											1413	0.81114
											1414	0.81188
											1415	0.80965
											1416	0.81114
											1417	0.80965
											1418	0.81188
											1419	0.81225
											1420	0.81002
											1421	0.81002
											1422	0.81225
											1423	0.81338
											1424	0.80892
											1425	0.80965
											1426	0.81002
											1427	0.81151
											1428	0.81114
											1429	0.80929
											1430	0.81151
											1431	0.81225
											1432	0.81114
											1433	0.81151
											1434	0.81151
											1435	0.81039
											1436	0.81114
											1437	0.81225
											1438	0.81188
											1439	0.81151
											1440	0.81188
											1441	0.81114
											1442	0.813
											1443	0.81151
											1444	0.81151
											1445	0.81225
											1446	0.81039
											1447	0.81149
											1448	0.81186
											1449	0.81
											1450	0.80852
											1451	0.81037
											1452	0.81074
											1453	0.81037
											1454	0.81
											1455	0.81074
											1456	0.81074
											1457	0.81149
											1458	0.81074
											1459	0.81074
											1460	0.80889
											1461	0.80926
											1462	0.81037
											1463	0.81037
											1464	0.81149
											1465	0.81037
											1466	0.81186
											1467	0.81149
											1468	0.80889
											1469	0.81186
											1470	0.81037
											1471	0.81112
											1472	0.80963
											1473	0.81
											1474	0.81149
											1475	0.81037
											1476	0.81
											1477	0.81037
											1478	0.81224
											1479	0.81186
											1480	0.80926
											1481	0.81112
											1482	0.80963
											1483	0.81112
											1484	0.81149
											1485	0.81224
											1486	0.81
											1487	0.80926
											1488	0.81037
											1489	0.81149
											1490	0.81112
											1491	0.81074
											1492	0.81112
											1493	0.81186
											1494	0.81112
											1495	0.81149
											1496	0.81037
											1497	0.8111
											1498	0.81147
											1499	0.8096
											1500	0.81035
											1501	0.8096
											1502	0.81035
											1503	0.8096
											1504	0.8096
											1505	0.81147
											1506	0.81072
											1507	0.80941
											1508	0.81166
											1509	0.81317
											1510	0.81204
											1511	0.81241
											1512	0.81128
											1513	0.81091
											1514	0.81204
											1515	0.81015
											1516	0.8128
											1517	0.81092
											1518	0.81318
											1519	0.81318
											1520	0.81189
											1521	0.81137
											1522	0.81235
											1523	0.81134
											1524	0.81167
											1525	0.8128
											1526	0.81318
											1527	0.81318
											1528	0.81431
											1529	0.81507
											1530	0.82125
											1531	0.83042
											1532	0.8341
											1533	0.83659
											1534	0.83576
											1535	0.83534
											1536	0.83493
											1537	0.83493
											1538	0.83369
											1539	0.83534
											1540	0.83287
											1541	0.83576
											1542	0.83451
											1543	0.83493
											1544	0.83493
											1545	0.83576
											1546	0.83659
											1547	0.83576
											1548	0.83576
											1549	0.83659
											1550	0.83701
											1551	0.83826
											1552	0.83742
											1553	0.83493
											1554	0.83659
											1555	0.83826
											1556	0.83826
											1557	0.83742
											1558	0.83659
											1559	0.83617
											1560	0.8391
											1561	0.83952
											1562	0.83493
											1563	0.83868
											1564	0.83659
											1565	0.83701
											1566	0.83995
											1567	0.83826
											1568	0.83617
											1569	0.83826
											1570	0.83868
											1571	0.8391
											1572	0.8391
											1573	0.83868
											1574	0.83826
											1575	0.83952
											1576	0.83952
											1577	0.8391
											1578	0.83868
											1579	0.83826
											1580	0.83784
											1581	0.83701
											1582	0.83701
											1583	0.83742
											1584	0.83952
											1585	0.83868
											1586	0.8391
											1587	0.83659
											1588	0.8391
											1589	0.83995
											1590	0.83742
											1591	0.83742
											1592	0.83659
											1593	0.83868
											1594	0.8391
											1595	0.83826
											1596	0.83826
											1597	0.8383
											1598	0.8391
											1599	0.83784
											1600	0.83742
											1601	0.83742
											1602	0.83868
											1603	0.83742
											1604	0.83659
											1605	0.8391
											1606	0.83868
											1607	0.83659
											1608	0.83659
											1609	0.83826
											1610	0.8391
											1611	0.83826
											1612	0.83701
											1613	0.83534
											1614	0.83534
											1615	0.83659
											1616	0.83742
											1617	0.83868
											1618	0.83868
											1619	0.8391
											1620	0.83868
											1621	0.83868
											1622	0.83659
											1623	0.83701
											1624	0.83701
											1625	0.83784
											1626	0.83701
											1627	0.83617
											1628	0.83617
											1629	0.83826
											1630	0.83576
											1631	0.83742
											1632	0.83826
											1633	0.83826
											1634	0.83826
											1635	0.83742
											1636	0.83826
											1637	0.83617
											1638	0.83659
											1639	0.83701
											1640	0.83742
											1641	0.8391
											1642	0.83826
											1643	0.83617
											1644	0.8391
											1645	0.83576
											1646	0.83617
											1647	0.83868
											1648	0.83659
											1649	0.83701
											1650	0.83784
											1651	0.83576
											1652	0.83576
											1653	0.83701
											1654	0.83742
											1655	0.83493
											1656	0.83287
											1657	0.83042
											1658	0.8292
											1659	0.82599
											1660	0.824
											1661	0.8236
											1662	0.82125
											1663	0.82008
											1664	0.81853
											1665	0.81431
											1666	0.8166
											1667	0.81507
											1668	0.81393
											1669	0.81393
											1670	0.8128
											1671	0.81469
											1672	0.81318
											1673	0.8128
											1674	0.81167
											1675	0.81129
											1676	0.8128
											1677	0.81167
											1678	0.81129
											1679	0.81017
											1680	0.81037
											1681	0.81
											1682	0.80889
											1683	0.81149
											1684	0.81149
											1685	0.81074
											1686	0.81074
											1687	0.81337
											1688	0.81149
											1689	0.81112
											1690	0.81037
											1691	0.81037
											1692	0.81224
											1693	0.81074
											1694	0.81037
											1695	0.81074
											1696	0.81149
											1697	0.81074
											1698	0.81149
											1699	0.81112
											1700	0.81074
											1701	0.81037
											1702	0.81186
											1703	0.81149
											1704	0.81224
											1705	0.81074
											1706	0.81112
											1707	0.81074
											1708	0.81
											1709	0.80852
											1710	0.81
											1711	0.81037
											1712	0.80926
											1713	0.81037
											1714	0.81112
											1715	0.81
											1716	0.81037
											1717	0.81
											1718	0.81037
											1719	0.81186
											1720	0.81112
											1721	0.81112
											1722	0.80963
											1723	0.81
											1724	0.81112
											1725	0.81037
											1726	0.81186
											1727	0.81149
											1728	0.80963
											1729	0.81112
											1730	0.81149
											1731	0.81112
											1732	0.81
											1733	0.80852
											1734	0.81037
											1735	0.81
											1736	0.81074
											1737	0.81186
											1738	0.81
											1739	0.81112
											1740	0.80963
											1741	0.81037
											1742	0.81037
											1743	0.80889
											1744	0.80889
											1745	0.81037
											1746	0.80852
											1747	0.80889
											1748	0.81074
											1749	0.80963
											1750	0.81037
											1751	0.81186
											1752	0.81186
											1753	0.81149
											1754	0.81224
											1755	0.81074
											1756	0.81
											1757	0.80852
											1758	0.81224
											1759	0.80852
											1760	0.81037
											1761	0.81074
											1762	0.81037
											1763	0.80963
											1764	0.81
											1765	0.81
											1766	0.80926
											1767	0.81149
											1768	0.80852
											1769	0.80926
											1770	0.80852
											1771	0.80852
											1772	0.81
											1773	0.81074
											1774	0.81
											1775	0.81186
											1776	0.81
											1777	0.81074
											1778	0.81037
											1779	0.81
											1780	0.81074
											1781	0.81074
											1782	0.81
											1783	0.80889
											1784	0.80963
											1785	0.80815
											1786	0.81112
											1787	0.81186
											1788	0.80963
											1789	0.80815
											1790	0.81224
											1791	0.81
											1792	0.81
											1793	0.81112
											1794	0.81037
											1795	0.81037
											1796	0.81
											1797	0.81037
											1798	0.81037
											1799	0.81149
											1800	0.81186
											1801	0.80852
											1802	0.81074
											1803	0.81112
											1804	0.81037
											1805	0.81
											1806	0.81149
											1807	0.81149
											1808	0.81149
											1809	0.81112
											1810	0.80963
											1811	0.81037
											1812	0.81112
											1813	0.81112
											1814	0.81074
											1815	0.81037
											1816	0.81149
											1817	0.81074
											1818	0.81149
											1819	0.80963
											1820	0.81112
											1821	0.81074
											1822	0.81224
											1823	0.81037
											1824	0.81224
											1825	0.81149
											1826	0.81224
											1827	0.80963
											1828	0.81149
											1829	0.81112
											1830	0.81149
											1831	0.81074
											1832	0.80963
											1833	0.81224
											1834	0.81149
											1835	0.81112
											1836	0.81186
											1837	0.81074
											1838	0.81037
											1839	0.80886
											1840	0.81147
											1841	0.81223
											1842	0.8096
											1843	0.81035
											1844	0.81147
											1845	0.8111
											1846	0.81072
											1847	0.81072
											1848	0.81223
											1849	0.81072
											1850	0.81082
											1851	0.81035
											1852	0.8111
											1853	0.81223
											1854	0.81035
											1855	0.81147
											1856	0.81261
											1857	0.81072
											1858	0.8111
											1859	0.81223
											1860	0.81147
											1861	0.8111
											1862	0.81203
											1863	0.81128
											1864	0.81016
											1865	0.81241
											1866	0.81054
											1867	0.81203
											1868	0.81316
											1869	0.81279
											1870	0.81054
											1871	0.81128
											1872	0.81203
											1873	0.81241
											1874	0.81241
											1875	0.81203
											1876	0.81203
											1877	0.81016
											1878	0.81241
											1879	0.81016
											1880	0.81279
											1881	0.81035
											1882	0.8096
											1883	0.81223
											1884	0.81035
											1885	0.81147
											1886	0.81072
											1887	0.8111
											1888	0.81147
											1889	0.81091
											1890	0.81318
											1891	0.81092
											1892	0.81092
											1893	0.81017
											1894	0.80869
											1895	0.81204
											1896	0.81129
											1897	0.8098
											1898	0.81037
											1899	0.81086
											1900	0.81157
											1901	0.80978
											1902	0.81064
											1903	0.81518
											1904	0.81688
											1905	0.81781
											1906	0.81858
											1907	0.81896
											1908	0.83629
											1909	0.83864
											1910	0.83794
											1911	0.83561
											1912	0.8373
											1913	0.83796
											1914	0.83663
											1915	0.83762
											1916	0.83729
											1917	0.83646
											1918	0.83729
											1919	0.83687
											1920	0.83729
											1921	0.83895
											1922	0.83853
											1923	0.83937
											1924	0.83895
											1925	0.83978
											1926	0.8402
											1927	0.83687
											1928	0.8377
											1929	0.83978
											1930	0.83937
											1931	0.8377
											1932	0.83978
											1933	0.83687
											1934	0.8377
											1935	0.83895
											1936	0.83729
											1937	0.83937
											1938	0.8377
											1939	0.83687
											1940	0.8377
											1941	0.83895
											1942	0.83895
											1943	0.83646
											1944	0.83687
											1945	0.83895
											1946	0.83895
											1947	0.83812
											1948	0.83729
											1949	0.83937
											1950	0.8377
											1951	0.83978
											1952	0.83937
											1953	0.8402
											1954	0.8377
											1955	0.83687
											1956	0.8377
											1957	0.83895
											1958	0.8377
											1959	0.83729
											1960	0.8377
											1961	0.83729
											1962	0.8377
											1963	0.83687
											1964	0.8377
											1965	0.83895
											1966	0.83895
											1967	0.83853
											1968	0.8377
											1969	0.83978
											1970	0.83937
											1971	0.83853
											1972	0.83937
											1973	0.83895
											1974	0.83937
											1975	0.83729
											1976	0.83895
											1977	0.83812
											1978	0.8377
											1979	0.8377
											1980	0.83729
											1981	0.83895
											1982	0.83853
											1983	0.84051
											1984	0.83812
											1985	0.83729
											1986	0.83937
											1987	0.83895
											1988	0.83646
											1989	0.83583
											1990	0.84009
											1991	0.83952
											1992	0.83895
											1993	0.84051
											1994	0.83937
											1995	0.83906
											1996	0.8377
											1997	0.83729
[truncated: 175 more rows]

## Sheet: Figure 3
Fig. 3a						Fig. 3b						Fig. 3c						Fig. 3d						Fig. 3e																			Fig. 3f
	CFP/YFP ratio						CFP/YFP ratio						CFP/YFP ratio						CFP/YFP ratio					Glucose 10 mM				Glucose 100 mM				Glucose 1 mM				Glucose 10 mM				Buffer				Autocorrelation
Time (s)	Cell4	Cell3	Cell2	Cell1	Population	Time (s)	Cell4	Cell3	Cell2	Cell1	Population	Time (s)	Cell4	Cell3	Cell2	Cell1	Population	Time (s)	Cell4	Cell3	Cell2	Cell1	Population	Frequency	PSD	SEM		Frequency	PSD	SEM		Frequency	PSD	SEM		Frequency	PSD	SEM		Frequency	PSD	SEM	Lag time (s)	Buffer	10 mM glucose	10 mM glucose
1	0.71423	0.68005	0.76639	0.68392	0.73638	1	0.76852	0.73052	0.70832	0.71019	0.72317	1	0.73912	0.71154	0.72219	0.72106	0.71138	1	0.72286	0.7112	0.82185	0.74885	0.72027	0.00143	0.02879	0.000301457		0.00143	0.01368	0.00273		0.00167	0.00214	0.000496365		0.00143	0.00563	0.00163		0.00145	0.00245	0.0003871	-400	-0.00573	-0.01692	-0.01231
2	0.72656	0.70611	0.70211	0.7157	0.73964	2	0.79294	0.76607	0.72294	0.72863	0.72476	2	0.65797	0.69701	0.77566	0.69608	0.7105	2	0.69619	0.73307	0.73031	0.74167	0.72681	0.00286	0.03054	0.00412		0.00286	0.01187	0.00361		0.00333	0.00258	0.00113		0.00286	0.00262	0.000584505		0.00289	0.00178	0.000170572	-399	0.000449525	-0.01305	-0.01287
3	0.70468	0.72434	0.69781	0.6663	0.74074	3	0.75395	0.70729	0.73352	0.74919	0.72765	3	0.74874	0.75781	0.72725	0.6772	0.70531	3	0.70645	0.71116	0.74956	0.77181	0.72446	0.00429	0.02996	0.00436		0.00429	0.005	0.000911626		0.005	0.00186	0.000366125		0.00429	0.00235	0.000413906		0.00434	0.00148	0.000156112	-398	-0.01004	0.00102	-0.01864
4	0.6996	0.70772	0.72771	0.6928	0.7391	4	0.72654	0.73983	0.72431	0.74876	0.7236	4	0.6883	0.69723	0.75707	0.68351	0.71269	4	0.74857	0.71044	0.80836	0.81799	0.7254	0.00571	0.01687	0.00371		0.00571	0.00391	0.000641978		0.00667	0.00189	0.000494824		0.00571	0.00148	0.00022943		0.00579	0.00112	0.000112489	-397	0.00834	0.00282	-0.01427
5	0.70916	0.68225	0.70661	0.67211	0.7391	5	0.73552	0.74453	0.79135	0.7584	0.72084	5	0.73817	0.69921	0.77897	0.69084	0.70274	5	0.76931	0.74821	0.7448	0.80582	0.72353	0.00714	0.01171	0.00232		0.00714	0.00325	0.000427245		0.00833	0.00174	0.000242225		0.00714	0.00171	0.000256904		0.00724	0.00146	0.000102066	-396	-0.00143	-0.000199443	-0.01317
6	0.68024	0.70417	0.72082	0.72393	0.73964	6	0.79018	0.7516	0.73235	0.71641	0.72708	6	0.72691	0.69482	0.72743	0.71124	0.7092	6	0.73457	0.741	0.75052	0.77159	0.72074	0.00857	0.00874	0.00162		0.00857	0.00332	0.000588613		0.01	0.0016	0.000194561		0.00857	0.00178	0.000296196		0.00868	0.000959929	0.000100017	-395	-0.000702686	-0.00863	-0.01492
7	0.6726	0.70588	0.7256	0.71532	0.73964	7	0.77886	0.73492	0.71625	0.73927	0.72568	7	0.72568	0.75142	0.73879	0.67333	0.7092	7	0.79899	0.74906	0.75253	0.78422	0.72306	0.01	0.007	0.00114		0.01	0.0032	0.000409242		0.01167	0.00182	0.000259397		0.01	0.0021	0.000326881		0.01013	0.00149	0.000134239	-394	0.00252	-0.02071	-0.0178
8	0.71908	0.65276	0.69306	0.70682	0.73964	8	0.74732	0.7431	0.83011	0.76078	0.72065	8	0.71758	0.72626	0.8209	0.71075	0.70963	8	0.77234	0.74764	0.79026	0.7573	0.72493	0.01143	0.00432	0.000903498		0.01143	0.00301	0.000506977		0.01333	0.00179	0.000178247		0.01143	0.00144	0.000157144		0.01158	0.0015	0.000112995	-393	0.00717	-0.00223	-0.01392
9	0.68634	0.69792	0.71213	0.70784	0.74184	9	0.78667	0.75459	0.73169	0.71698	0.72634	9	0.69544	0.79405	0.73626	0.6745	0.70617	9	0.7534	0.71771	0.70917	0.76403	0.72729	0.01286	0.00403	0.000429729		0.01286	0.00217	0.000265518		0.015	0.00161	0.000273635		0.01286	0.00147	0.000219284		0.01302	0.00117	0.000150961	-392	-0.0039	-0.00216	-0.01471
10	0.70331	0.68095	0.67333	0.69823	0.73746	10	0.74522	0.74722	0.73861	0.774	0.72421	10	0.69126	0.6968	0.67603	0.64446	0.71313	10	0.75056	0.73069	0.78693	0.79009	0.72213	0.01429	0.00302	0.000392812		0.01429	0.00204	0.00024738		0.01667	0.00139	0.000196835		0.01429	0.00171	0.000206873		0.01447	0.00115	9.87959e-05	-391	0.000903352	0.00109	-0.01828
11	0.68436	0.69301	0.72815	0.72733	0.7391	11	0.76513	0.75421	0.75036	0.78559	0.7259	11	0.74436	0.69904	0.74157	0.75591	0.71138	11	0.76565	0.71641	0.75157	0.79823	0.72823	0.01571	0.00343	0.000319562		0.01571	0.00248	0.000267552		0.01833	0.00153	0.000177804		0.01571	0.00143	0.000185328		0.01592	0.00113	0.00012796	-390	0.00183	-0.01266	-0.01106
12	0.7033	0.69687	0.67726	0.69489	0.74074	12	0.75802	0.72843	0.72764	0.71546	0.72516	12	0.73421	0.7368	0.70571	0.67363	0.71269	12	0.76829	0.70086	0.76311	0.76419	0.71981	0.01714	0.00194	0.000474955		0.01714	0.00213	0.000219134		0.02	0.00154	0.00019236		0.01714	0.00168	0.000189917		0.01737	0.00125	0.000122807	-389	-0.00351	0.00198	-0.01791
13	0.67887	0.69329	0.70484	0.71133	0.74074	13	0.70653	0.76618	0.77752	0.73204	0.7233	13	0.72806	0.69515	0.70444	0.68604	0.71181	13	0.7681	0.69664	0.77566	0.77035	0.72074	0.01857	0.00226	0.000141396		0.01857	0.0016	0.000143183		0.02167	0.00142	0.000164764		0.01857	0.00156	0.000191634		0.01881	0.00167	0.000101686	-388	0.00173	-0.00642	-0.0131
14	0.71735	0.6909	0.71394	0.71385	0.73746	14	0.75297	0.78553	0.69209	0.72307	0.72397	14	0.75777	0.71715	0.72677	0.70802	0.71225	14	0.78743	0.71343	0.70976	0.74167	0.72493	0.02	0.00195	0.00018354		0.02	0.00201	0.00022885		0.02333	0.00174	0.000214651		0.02	0.00152	0.000175449		0.02026	0.00136	0.000118248	-387	-0.00505	-0.01724	-0.0146
15	0.71123	0.68654	0.72811	0.72981	0.73692	15	0.72487	0.7901	0.75822	0.71272	0.72549	15	0.74064	0.72041	0.72949	0.72477	0.71094	15	0.72366	0.69881	0.7579	0.78338	0.72166	0.02143	0.00237	0.000152797		0.02143	0.00171	0.000151179		0.025	0.00164	0.000173085		0.02143	0.00135	0.000132373		0.02171	0.00125	0.000114497	-386	0.00589	0.000171432	-0.0159
16	0.6649	0.70729	0.69599	0.70947	0.74239	16	0.75659	0.76653	0.74709	0.71592	0.72551	16	0.74363	0.70052	0.72345	0.6815	0.70876	16	0.74309	0.74384	0.73597	0.7627	0.72306	0.02286	0.00181	0.000197443		0.02286	0.00147	0.000143715		0.02667	0.00165	0.000224604		0.02286	0.00125	0.000149818		0.02315	0.0016	0.000130763	-385	-0.01089	0.0025	-0.01645
17	0.73263	0.71859	0.6787	0.7009	0.74184	17	0.7352	0.74674	0.72709	0.76859	0.72437	17	0.70429	0.75056	0.728	0.71345	0.7105	17	0.78465	0.73636	0.79351	0.75418	0.72074	0.02429	0.0018	0.000170032		0.02429	0.00166	0.000138512		0.02833	0.00172	0.000176989		0.02429	0.00121	0.000180929		0.0246	0.00132	0.000123305	-384	0.0066	-0.00137	-0.00858
18	0.6931	0.69983	0.71249	0.67856	0.73801	18	0.72795	0.77511	0.78728	0.72499	0.7234	18	0.68216	0.73081	0.74394	0.71314	0.71225	18	0.8045	0.75371	0.77231	0.7442	0.72074	0.02571	0.00185	0.000150635		0.02571	0.00173	0.000182805		0.03	0.00139	0.000164714		0.02571	0.00167	0.000192187		0.02605	0.00113	0.000109684	-383	0.00281	-0.00931	-0.01732
19	0.72924	0.67912	0.71842	0.70384	0.73692	19	0.76967	0.7859	0.72686	0.77046	0.72396	19	0.75019	0.73098	0.75108	0.65461	0.70789	19	0.79157	0.71665	0.67234	0.7982	0.72587	0.02714	0.00172	0.000162141		0.02714	0.00164	0.000152561		0.03167	0.00137	0.000137812		0.02714	0.00123	0.000150781		0.0275	0.00158	0.000105677	-382	-0.000438922	-0.01341	-0.01341
20	0.70506	0.68888	0.69497	0.70308	0.73801	20	0.73606	0.74356	0.71004	0.76375	0.71671	20	0.72878	0.71413	0.68879	0.65367	0.70789	20	0.75543	0.71139	0.73335	0.75795	0.7212	0.02857	0.00159	0.000130252		0.02857	0.00181	0.00017741		0.03333	0.00201	0.000312728		0.02857	0.00145	0.000190643		0.02894	0.00126	0.000122183	-381	0.00901	-0.00283	-0.01061
21	0.70114	0.71422	0.68733	0.71521	0.73584	21	0.74828	0.74037	0.73172	0.69338	0.72452	21	0.76348	0.72698	0.70834	0.69551	0.70445	21	0.6978	0.70401	0.71044	0.73372	0.7254	0.03	0.00149	0.000131038		0.03	0.0016	0.000121914		0.035	0.00131	0.000181753		0.03	0.00139	0.000191663		0.03039	0.00117	0.000110632	-380	0.00914	-0.00643	-0.01386
22	0.71193	0.70826	0.65066	0.71575	0.74019	22	0.76346	0.70703	0.74431	0.72536	0.72262	22	0.72362	0.7084	0.71608	0.70487	0.7092	22	0.73869	0.75316	0.77743	0.75877	0.73061	0.03143	0.00161	0.000130958		0.03143	0.00159	0.000137706		0.03667	0.00128	0.000139255		0.03143	0.00166	0.000187779		0.03184	0.00172	0.000115819	-379	-0.01046	-0.01502	-0.01687
23	0.7155	0.68479	0.67151	0.70294	0.73801	23	0.77139	0.77049	0.74507	0.72318	0.72434	23	0.71746	0.69146	0.72514	0.68095	0.7105	23	0.75467	0.72009	0.7144	0.78333	0.7212	0.03286	0.00158	0.000137966		0.03286	0.00158	0.000139083		0.03833	0.00158	0.000151649		0.03286	0.00131	0.00014211		0.03329	0.00124	0.000102504	-378	-0.00774	-0.00939	-0.0172
24	0.71791	0.6957	0.75957	0.7681	0.74239	24	0.77561	0.7566	0.72898	0.70237	0.72911	24	0.73561	0.71151	0.74721	0.71939	0.70104	24	0.82359	0.747	0.71209	0.76852	0.72306	0.03429	0.00137	0.000135846		0.03429	0.00126	9.70726e-05		0.04	0.00176	0.000237385		0.03429	0.00152	0.000191981		0.03473	0.00118	0.000114484	-377	-0.00882	-0.01001	-0.01043
25	0.73021	0.69236	0.70804	0.70874	0.73855	25	0.76392	0.76293	0.71497	0.77748	0.71884	25	0.71911	0.68512	0.74329	0.64986	0.70317	25	0.77852	0.71893	0.77025	0.76732	0.72776	0.03571	0.00137	0.000107821		0.03571	0.00155	0.000142914		0.04167	0.0015	0.000183463		0.03571	0.00129	0.000158541		0.03618	0.0013	0.000122289	-376	0.00144	-0.01093	-0.0195
26	0.68961	0.69385	0.69046	0.7031	0.73801	26	0.75701	0.76309	0.69709	0.71276	0.72003	26	0.7357	0.72347	0.70594	0.70711	0.70876	26	0.75338	0.74485	0.7824	0.74866	0.72681	0.03714	0.00161	0.000120861		0.03714	0.00145	0.00014169		0.04333	0.00142	0.000146475		0.03714	0.00148	0.000163982		0.03763	0.00118	0.000107882	-375	0.000926061	-0.00497	-0.01598
27	0.68627	0.67305	0.69101	0.74597	0.73746	27	0.74864	0.72628	0.71406	0.74977	0.7234	27	0.71569	0.7249	0.74244	0.68835	0.70445	27	0.75962	0.73457	0.77751	0.75138	0.72634	0.03857	0.00148	0.000129884		0.03857	0.00145	0.000114239		0.045	0.00177	0.000252236		0.03857	0.00166	0.000249233		0.03907	0.00143	0.000119086	-374	0.00384	-0.00391	-0.01517
28	0.69306	0.71819	0.72127	0.70129	0.7391	28	0.7323	0.75432	0.72813	0.7516	0.72435	28	0.74019	0.76551	0.71164	0.71903	0.7066	28	0.76635	0.74087	0.73643	0.75928	0.7212	0.04	0.00169	0.000164073		0.04	0.00153	0.000158128		0.04667	0.00143	0.000174724		0.04	0.00137	0.000158354		0.04052	0.00133	0.000134362	-373	0.01365	-0.00687	-0.01295
29	0.70458	0.69492	0.70913	0.72307	0.74074	29	0.75739	0.73733	0.74957	0.77374	0.71983	29	0.71351	0.73468	0.69645	0.71237	0.71357	29	0.74036	0.74678	0.75598	0.74089	0.72306	0.04143	0.00152	0.000164205		0.04143	0.00139	0.000123486		0.04833	0.00211	0.00023596		0.04143	0.00149	0.000176702		0.04197	0.00114	9.8619e-05	-372	-0.000682001	-0.00455	-0.01417
30	0.70601	0.71812	0.7032	0.73581	0.73801	30	0.75926	0.76405	0.75875	0.75395	0.72458	30	0.66801	0.71054	0.71005	0.66314	0.71094	30	0.73188	0.70591	0.72906	0.76974	0.72493	0.04286	0.00151	0.000116523		0.04286	0.00125	0.000118291		0.05	0.00177	0.000234438		0.04286	0.00134	0.000193671		0.04342	0.00127	0.000125139	-371	-0.000181479	-0.00261	-0.01411
31	0.72549	0.68357	0.705	0.72181	0.73964	31	0.72008	0.77411	0.71882	0.74028	0.72811	31	0.73815	0.70164	0.67562	0.6494	0.7105	31	0.70864	0.73745	0.73747	0.74656	0.72027	0.04429	0.00126	0.000148814		0.04429	0.00158	0.000158367		0.05167	0.00158	0.000180104		0.04429	0.00125	0.00014665		0.04486	0.0012	0.000105512	-370	-0.00431	-0.00463	-0.01723
32	0.70537	0.70751	0.6688	0.72255	0.74294	32	0.73487	0.76925	0.71367	0.68565	0.71826	32	0.74718	0.69188	0.77685	0.66943	0.71094	32	0.73241	0.69866	0.7801	0.73131	0.72353	0.04571	0.00139	0.000100576		0.04571	0.00137	0.000116225		0.05333	0.0015	0.000212946		0.04571	0.00157	0.000186871		0.04631	0.00149	0.000144538	-369	-0.00973	-0.00498	-0.01349
33	0.70715	0.71468	0.69816	0.68579	0.73964	33	0.76703	0.75662	0.71806	0.76786	0.72869	33	0.73691	0.74563	0.68645	0.71466	0.70488	33	0.73849	0.71657	0.82575	0.76552	0.7212	0.04714	0.00158	0.000122553		0.04714	0.00145	0.000127245		0.055	0.00197	0.000305304		0.04714	0.00125	0.000123834		0.04776	0.00114	9.9788e-05	-368	0.00333	-0.00474	-0.01336
34	0.70152	0.69494	0.66682	0.65833	0.73692	34	0.76335	0.7648	0.6927	0.73642	0.72486	34	0.71392	0.78264	0.7299	0.69756	0.70531	34	0.75238	0.72529	0.76252	0.72773	0.72634	0.04857	0.00117	0.000136034		0.04857	0.00144	0.000139511		0.05667	0.00143	0.000182875		0.04857	0.00134	0.000164502		0.0492	0.00153	0.000134103	-367	0.00256	-0.00435	-0.0126
35	0.72229	0.6792	0.71277	0.67518	0.73855	35	0.80722	0.77186	0.69861	0.70401	0.72214	35	0.73055	0.73278	0.74527	0.69827	0.70274	35	0.78897	0.7583	0.76453	0.76948	0.72587	0.05	0.00142	0.000105177		0.05	0.00147	0.000180884		0.05833	0.00147	0.000171311		0.05	0.00122	0.000186804		0.05065	0.00189	9.36176e-05	-366	-0.0031	-0.00308	-0.01087
36	0.67486	0.69032	0.6431	0.73337	0.73692	36	0.78409	0.72274	0.75907	0.74382	0.72377	36	0.72541	0.71286	0.74216	0.6753	0.7066	36	0.70621	0.71492	0.82091	0.7499	0.72493	0.05143	0.00149	0.000141392		0.05143	0.00148	0.00013439		0.06	0.00164	0.00018815		0.05143	0.00138	0.000139203		0.0521	0.00159	0.000108252	-365	0.00188	-0.01023	-0.01139
37	0.73799	0.68389	0.70056	0.69187	0.73692	37	0.71712	0.75487	0.79022	0.74382	0.72745	37	0.71654	0.71089	0.72758	0.66297	0.71138	37	0.73853	0.77205	0.79853	0.78888	0.73204	0.05286	0.00135	0.000114895		0.05286	0.00131	0.000116547		0.06167	0.00161	0.000182513		0.05286	0.00142	0.000156541		0.05355	0.00113	0.000109955	-364	-0.00471	-0.000912395	-0.01346
38	0.74758	0.70451	0.70635	0.72174	0.73746	38	0.79787	0.76118	0.75501	0.7537	0.72661	38	0.7343	0.71568	0.69926	0.69246	0.70617	38	0.75996	0.74453	0.75396	0.78353	0.70269	0.05429	0.0016	0.000105379		0.05429	0.00144	0.000142333		0.06333	0.00146	0.000169576		0.05429	0.00151	0.000178908		0.05499	0.00189	0.000134324	-363	-0.00462	-0.01131	-0.01411
39	0.72291	0.68314	0.69348	0.69245	0.73964	39	0.72153	0.79275	0.73527	0.77992	0.72138	39	0.70806	0.74917	0.67525	0.67164	0.70574	39	0.77706	0.71025	0.74918	0.7941	0.72681	0.05571	0.00125	0.000123168		0.05571	0.00133	0.000125465		0.065	0.00149	0.000162471		0.05571	0.00133	0.000194697		0.05644	0.00184	0.000156328	-362	0.00303	-0.0046	-0.01427
40	0.727	0.68821	0.67604	0.75714	0.73692	40	0.79446	0.79965	0.76854	0.70677	0.72629	40	0.74698	0.73564	0.73068	0.64636	0.70274	40	0.73935	0.70488	0.74274	0.75253	0.72446	0.05714	0.00139	0.000110853		0.05714	0.0015	0.000147323		0.06667	0.00166	0.000225753		0.05714	0.00146	0.000177178		0.05789	0.00172	0.000121179	-361	0.000288759	-0.00972	-0.01223
41	0.71537	0.69609	0.72227	0.73521	0.73964	41	0.75543	0.75776	0.7567	0.72368	0.72405	41	0.69626	0.73685	0.69334	0.68546	0.70488	41	0.76265	0.73873	0.79197	0.71261	0.72306	0.05857	0.00126	0.000119181		0.05857	0.00144	0.000133228		0.06833	0.00153	0.000162906		0.05857	0.0014	0.000166534		0.05933	0.00167	0.00011226	-360	-0.00588	-0.00996	-0.01807
42	0.70983	0.6875	0.67208	0.71825	0.73475	42	0.72503	0.75615	0.71775	0.74647	0.72597	42	0.71891	0.73448	0.71853	0.7118	0.70488	42	0.78456	0.71118	0.74189	0.74403	0.72918	0.06	0.00139	8.99399e-05		0.06	0.00138	0.000145916		0.07	0.0018	0.000216325		0.06	0.00141	0.000201613		0.06078	0.00118	0.000117903	-359	-0.00152	-0.00986	-0.01903
43	0.6737	0.70882	0.71743	0.7223	0.74019	43	0.76749	0.71218	0.75569	0.72025	0.72447	43	0.75616	0.76699	0.75558	0.74675	0.7092	43	0.72304	0.68476	0.7209	0.78084	0.72776	0.06143	0.00159	0.000126849		0.06143	0.00129	0.000116713		0.07167	0.00155	0.000206319		0.06143	0.00135	0.000178097		0.06223	0.00145	0.000107625	-358	0.00653	-0.00807	-0.01174
44	0.71402	0.70203	0.74905	0.69754	0.7391	44	0.77595	0.74208	0.73929	0.70685	0.7246	44	0.71102	0.72376	0.76088	0.73487	0.71138	44	0.78242	0.72261	0.71017	0.76629	0.72259	0.06286	0.0013	0.000129932		0.06286	0.00126	0.000122442		0.07333	0.00145	0.000163956		0.06286	0.00154	0.000173049		0.06368	0.00107	0.000117716	-357	0.00093168	-0.0073	-0.01551
45	0.68642	0.68594	0.7215	0.70837	0.74074	45	0.7421	0.79728	0.69255	0.72189	0.72312	45	0.72397	0.7292	0.69347	0.67108	0.70488	45	0.76623	0.70398	0.73523	0.78225	0.72353	0.06429	0.00151	9.25289e-05		0.06429	0.00137	0.000113771		0.075	0.00149	0.000174375		0.06429	0.00113	0.000115257		0.06512	0.00134	0.000135192	-356	-0.00505	0.00151	-0.01808
46	0.70049	0.69195	0.71112	0.74013	0.74129	46	0.75966	0.76796	0.7186	0.79241	0.72844	46	0.712	0.70674	0.74025	0.69344	0.70488	46	0.7833	0.72376	0.77914	0.76447	0.72399	0.06571	0.00146	0.000133829		0.06571	0.00145	0.000115231		0.07667	0.00139	0.000162931		0.06571	0.0014	0.000165113		0.06657	0.00133	0.00011846	-355	-0.01235	-0.0046	-0.01485
47	0.70214	0.71902	0.74144	0.74013	0.7391	47	0.72959	0.76106	0.73355	0.68844	0.72144	47	0.74877	0.71372	0.69795	0.66758	0.70574	47	0.73191	0.71991	0.71939	0.75302	0.72966	0.06714	0.00138	0.000119692		0.06714	0.00144	0.000133449		0.07833	0.00143	0.000217265		0.06714	0.00121	0.000129427		0.06802	0.00132	0.0001029	-354	-0.01213	-0.01082	-0.0136
48	0.7146	0.72043	0.66096	0.70813	0.74074	48	0.80034	0.76345	0.77206	0.8032	0.73018	48	0.73045	0.70915	0.69773	0.69029	0.70963	48	0.77353	0.71196	0.79014	0.78073	0.72966	0.06857	0.00136	0.000117179		0.06857	0.00125	0.000116357		0.08	0.00153	0.000169609		0.06857	0.00133	0.000153801		0.06946	0.00141	0.000119991	-353	-0.00898	-0.00808	-0.0158
49	0.68845	0.685	0.68604	0.70026	0.73855	49	0.72911	0.74209	0.78135	0.71724	0.72448	49	0.73111	0.76477	0.75555	0.66873	0.70833	49	0.77642	0.7431	0.75117	0.75285	0.72587	0.07	0.00143	0.000106388		0.07	0.00146	0.000159407		0.08167	0.0014	0.000167122		0.07	0.00143	0.000170511		0.07091	0.00101	0.000143363	-352	-0.01016	-0.005	-0.01268
50	0.70749	0.70709	0.67935	0.68949	0.73855	50	0.73719	0.77743	0.75205	0.70388	0.72523	50	0.69317	0.74153	0.71205	0.7037	0.70062	50	0.8023	0.68249	0.82795	0.79151	0.72634	0.07143	0.00139	0.000139072		0.07143	0.00145	0.000130702		0.08333	0.0015	0.000175306		0.07143	0.00132	0.000165932		0.07236	0.0011	0.000131424	-351	-0.00446	-0.00513	-0.01335
51	0.72783	0.69163	0.72971	0.70917	0.74019	51	0.71878	0.74923	0.72705	0.73607	0.72302	51	0.74169	0.69673	0.73567	0.74292	0.7105	51	0.7779	0.69006	0.71615	0.74469	0.71659	0.07286	0.00118	0.000108616		0.07286	0.00137	0.000112332		0.085	0.00155	0.000173469		0.07286	0.00148	0.00031399		0.07381	0.00115	0.000113934	-350	-0.000664822	-0.000413399	-0.01513
52	0.69883	0.67844	0.70793	0.68139	0.74074	52	0.7708	0.80302	0.7209	0.74866	0.72317	52	0.74273	0.73333	0.70106	0.71632	0.70876	52	0.7507	0.72311	0.71251	0.75777	0.73013	0.07429	0.00123	9.73563e-05		0.07429	0.00155	0.000134438		0.08667	0.00157	0.000212658		0.07429	0.00138	0.000165926		0.07525	0.00134	0.000105991	-349	0.00685	-0.00758	-0.01378
53	0.69449	0.69581	0.71689	0.74705	0.7391	53	0.74637	0.72908	0.74242	0.72738	0.72637	53	0.74007	0.72884	0.72754	0.69277	0.70833	53	0.77767	0.74639	0.79092	0.77894	0.72681	0.07571	0.00127	8.8717e-05		0.07571	0.00138	0.000142045		0.08833	0.00133	0.000162275		0.07571	0.00116	0.000164298		0.0767	0.00159	0.000141633	-348	0.00751	-0.00169	-0.01566
54	0.71564	0.72042	0.66476	0.69188	0.74184	54	0.79606	0.77664	0.73236	0.70064	0.72698	54	0.69513	0.72352	0.74024	0.70546	0.7066	54	0.70064	0.72569	0.78387	0.7728	0.72446	0.07714	0.00125	0.000108272		0.07714	0.00122	0.000102994		0.09	0.00143	0.000205233		0.07714	0.00134	0.000166035		0.07815	0.00165	0.000103471	-347	0.000560105	-0.0054	-0.01772
55	0.68672	0.72729	0.71014	0.75984	0.7391	55	0.75794	0.70603	0.7623	0.742	0.72427	55	0.70045	0.71004	0.72183	0.69967	0.7066	55	0.81695	0.73346	0.79745	0.74732	0.72681	0.07857	0.00153	0.000108726		0.07857	0.00163	0.000141207		0.09167	0.00149	0.000160802		0.07857	0.00146	0.000167337		0.07959	0.00225	8.77051e-05	-346	-0.0039	-0.00321	-0.00909
56	0.69605	0.70559	0.66556	0.72295	0.74129	56	0.75667	0.76571	0.71076	0.71278	0.72559	56	0.70982	0.74017	0.73644	0.74583	0.70833	56	0.78202	0.74974	0.80034	0.74091	0.72966	0.08	0.00131	0.000128719		0.08	0.0012	0.000105067		0.09333	0.00146	0.000171861		0.08	0.00111	0.000126665		0.08104	0.00149	0.000144658	-345	0.00422	0.000944176	-0.01115
57	0.67195	0.67178	0.69748	0.6984	0.73801	57	0.75545	0.75533	0.70317	0.78395	0.72433	57	0.72018	0.76023	0.70129	0.70147	0.70488	57	0.77113	0.73384	0.80172	0.77696	0.72259	0.08143	0.0015	0.000119624		0.08143	0.00145	0.000129562		0.095	0.00158	0.000236943		0.08143	0.00133	0.000175267		0.08249	0.00112	0.000135795	-344	-0.00349	-0.01025	-0.0162
58	0.68741	0.73109	0.74609	0.73042	0.73692	58	0.75279	0.72973	0.74863	0.7633	0.72463	58	0.72157	0.71844	0.7636	0.70886	0.71225	58	0.76969	0.74797	0.72985	0.78332	0.73204	0.08286	0.0015	0.000120455		0.08286	0.00133	0.000131143		0.09667	0.0015	0.000169525		0.08286	0.00116	0.000162263		0.08394	0.00154	0.000115162	-343	-0.00818	-0.00693	-0.01508
59	0.71939	0.66901	0.70131	0.73042	0.73746	59	0.75017	0.75274	0.77665	0.70839	0.72239	59	0.71037	0.73126	0.7306	0.7036	0.70104	59	0.81939	0.74491	0.77034	0.75249	0.72823	0.08429	0.00145	0.000135353		0.08429	0.00151	0.000128275		0.09833	0.00152	0.000265824		0.08429	0.00121	0.000145735		0.08538	0.0015	0.000101922	-342	0.00163	-0.02097	-0.01474
60	0.73103	0.71255	0.70765	0.65702	0.7391	60	0.7859	0.74799	0.7586	0.72685	0.72739	60	0.69661	0.69479	0.74195	0.70553	0.70531	60	0.74344	0.76112	0.70208	0.78082	0.72493	0.08571	0.00152	0.00013451		0.08571	0.00151	0.000131847		0.1	0.00167	0.000186297		0.08571	0.00125	0.000147447		0.08683	0.00164	0.000113169	-341	-0.0013	-0.01627	-0.01388
61	0.72779	0.68842	0.69378	0.71161	0.73855	61	0.7814	0.72151	0.75698	0.77778	0.727	61	0.71922	0.77295	0.70127	0.71034	0.70445	61	0.73851	0.73151	0.75064	0.75951	0.72353	0.08714	0.00139	0.000128983		0.08714	0.00126	0.000111575		0.10167	0.00185	0.000195359		0.08714	0.00123	0.000161852		0.08828	0.00097529	0.000137805	-340	-0.00894	-0.00831	-0.01141
62	0.70763	0.6927	0.70864	0.72537	0.74184	62	0.75895	0.72858	0.74264	0.74578	0.72856	62	0.68904	0.74279	0.73636	0.67555	0.70574	62	0.70444	0.77016	0.73398	0.77345	0.7254	0.08857	0.00122	0.000119186		0.08857	0.00148	0.000176878		0.10333	0.00147	0.000148397		0.08857	0.00138	0.000215986		0.08973	0.0011	0.00013232	-339	-0.00537	-0.01051	-0.0121
63	0.71258	0.71078	0.7142	0.70788	0.73855	63	0.74605	0.72893	0.73709	0.67697	0.72157	63	0.72118	0.77517	0.72358	0.68262	0.69977	63	0.76416	0.78551	0.81956	0.79181	0.72823	0.09	0.00129	9.91302e-05		0.09	0.00143	0.000128702		0.105	0.00137	0.000152343		0.09	0.00138	0.000166742		0.09117	0.00108	9.27673e-05	-338	0.00126	-0.01329	-0.00936
64	0.71394	0.70402	0.69225	0.69474	0.73692	64	0.7827	0.786	0.76047	0.74841	0.739	64	0.71724	0.7177	0.72274	0.67763	0.71007	64	0.7424	0.7355	0.77567	0.75481	0.72871	0.09143	0.00144	0.000109402		0.09143	0.00145	0.000122614		0.10667	0.00157	0.000206632		0.09143	0.00127	0.000166988		0.09262	0.00114	0.000160657	-337	0.00476	-0.0093	-0.01845
65	0.70783	0.67358	0.70117	0.72062	0.73368	65	0.74941	0.76327	0.73765	0.7207	0.72423	65	0.70031	0.71802	0.77327	0.71195	0.70789	65	0.74387	0.68186	0.75052	0.7858	0.72306	0.09286	0.00135	0.00012238		0.09286	0.00133	0.000118048		0.10833	0.0015	0.000144342		0.09286	0.00126	0.000128491		0.09407	0.00148	0.000109217	-336	-0.00269	-0.01688	-0.012
66	0.71039	0.7015	0.69589	0.71601	0.73692	66	0.77412	0.77124	0.73167	0.75342	0.72977	66	0.70123	0.70539	0.72578	0.67983	0.70402	66	0.78182	0.73062	0.79001	0.77879	0.72966	0.09429	0.00128	0.000113108		0.09429	0.00129	0.00011572		0.11	0.00163	0.000177992		0.09429	0.00106	0.00010992		0.09551	0.00132	0.000126045	-335	0.00582	-0.01003	-0.0176
67	0.70513	0.73692	0.69647	0.70039	0.73368	67	0.74061	0.80403	0.75576	0.73331	0.72526	67	0.75199	0.76519	0.74231	0.70259	0.69893	67	0.71647	0.72695	0.75187	0.78529	0.72306	0.09571	0.00148	0.000102509		0.09571	0.00163	0.000143644		0.11167	0.00164	0.000198183		0.09571	0.00142	0.000193315		0.09696	0.00137	9.76836e-05	-334	-0.00615	-0.01688	-0.01758
68	0.69087	0.69544	0.70681	0.73489	0.73475	68	0.78469	0.77329	0.74553	0.67519	0.72392	68	0.74438	0.73973	0.76874	0.75418	0.70488	68	0.73028	0.80289	0.79084	0.78004	0.72213	0.09714	0.00126	0.000120253		0.09714	0.00159	0.000151694		0.11333	0.00159	0.000175787		0.09714	0.00163	0.000204923		0.09841	0.00129	0.000106071	-333	0.00285	0.0011	-0.017
69	0.71239	0.71368	0.69192	0.69244	0.74074	69	0.73641	0.75533	0.70016	0.75743	0.71884	69	0.6957	0.73363	0.75861	0.67767	0.70445	69	0.73428	0.7189	0.76226	0.78004	0.73156	0.09857	0.00122	9.48131e-05		0.09857	0.00123	0.000101148		0.115	0.00164	0.000188915		0.09857	0.00135	0.000149553		0.09986	0.00119	8.75702e-05	-332	-0.00179	-0.02049	-0.01532
70	0.69834	0.70006	0.70082	0.68952	0.74129	70	0.7616	0.72961	0.70067	0.72486	0.72507	70	0.73509	0.795	0.73809	0.68984	0.69433	70	0.77844	0.68951	0.78809	0.73549	0.72306	0.1	0.00155	9.50688e-05		0.1	0.00149	0.000152489		0.11667	0.00146	0.000159242		0.1	0.00125	0.00012016		0.1013	0.00115	9.73467e-05	-331	-0.000578004	-0.01912	-0.01297
71	0.69707	0.67655	0.68768	0.70306	0.7391	71	0.71786	0.72018	0.70856	0.70398	0.72362	71	0.70446	0.71261	0.6904	0.70702	0.70402	71	0.78374	0.69207	0.75225	0.77603	0.73109	0.10143	0.00128	0.000126273		0.10143	0.00159	0.00016248		0.11833	0.0012	0.000128484		0.10143	0.0014	0.000174955		0.10275	0.00177	0.000141691	-330	-0.00818	-0.0047	-0.01442
72	0.73273	0.69458	0.71552	0.7004	0.74129	72	0.76673	0.73426	0.7962	0.7466	0.72594	72	0.73441	0.70649	0.7794	0.72929	0.70232	72	0.73379	0.71807	0.80712	0.74915	0.72871	0.10286	0.00135	0.000101535		0.10286	0.00138	0.00012328		0.12	0.00175	0.000217128		0.10286	0.00166	0.000190419		0.1042	0.00117	0.000134102	-329	-0.00558	-0.01615	-0.01187
73	0.71687	0.70396	0.70547	0.69448	0.73692	73	0.79144	0.79617	0.7437	0.71137	0.72705	73	0.70009	0.6743	0.68557	0.66553	0.70789	73	0.77315	0.73803	0.78619	0.76066	0.73396	0.10429	0.00131	9.82484e-05		0.10429	0.00133	0.000111463		0.12167	0.0016	0.000201681		0.10429	0.00162	0.000155344		0.10564	0.0011	0.000118568	-328	-0.00274	-0.01026	-0.011
74	0.70227	0.66001	0.69875	0.74798	0.73746	74	0.78148	0.73562	0.75591	0.72936	0.72397	74	0.72391	0.75037	0.77068	0.63734	0.70963	74	0.71913	0.71823	0.7843	0.75879	0.73109	0.10571	0.00164	0.000113129		0.10571	0.0013	0.000101493		0.12333	0.00154	0.000159209		0.10571	0.0014	0.000160948		0.10709	0.00119	0.000145974	-327	0.00258	-0.02253	-0.01162
75	0.73229	0.72086	0.72925	0.71443	0.73801	75	0.71685	0.78788	0.68507	0.79205	0.72617	75	0.69607	0.72219	0.77068	0.70059	0.70703	75	0.76874	0.71055	0.7271	0.74651	0.72871	0.10714	0.00143	0.000162438		0.10714	0.00134	0.000138809		0.125	0.00158	0.000174826		0.10714	0.00125	0.000155409		0.10854	0.00125	0.000142223	-326	-0.00763	-0.01713	-0.01376
76	0.68944	0.70564	0.69194	0.69247	0.73746	76	0.74132	0.73979	0.76721	0.71194	0.72595	76	0.71778	0.75225	0.7089	0.69062	0.70445	76	0.75957	0.76843	0.7576	0.75381	0.73493	0.10857	0.00158	0.000132317		0.10857	0.00159	0.000140172		0.12667	0.0018	0.000211535		0.10857	0.00128	0.000167129		0.10999	0.00172	7.54397e-05	-325	-0.00678	-0.00879	-0.01226
77	0.69185	0.67131	0.69736	0.69523	0.73692	77	0.75911	0.7432	0.73674	0.7447	0.72603	77	0.71519	0.69853	0.79025	0.62296	0.70876	77	0.77427	0.74757	0.81041	0.77282	0.72681	0.11	0.00149	0.000156994		0.11	0.00141	0.000107519		0.12833	0.00182	0.000238465		0.11	0.00118	0.000143044		0.11143	0.0011	0.000138233	-324	0.00359	-0.0138	-0.01223
78	0.70808	0.68991	0.69308	0.69136	0.7391	78	0.76203	0.72681	0.73025	0.71687	0.72525	78	0.74329	0.73847	0.72481	0.70298	0.70445	78	0.7674	0.72711	0.81718	0.79696	0.72776	0.11143	0.0014	0.000132336		0.11143	0.00138	0.000139363		0.13	0.00154	0.000192955		0.11143	0.00119	0.000153995		0.11288	0.00113	0.000123612	-323	-0.00512	-0.00967	-0.01522
79	0.71021	0.66854	0.71723	0.7449	0.73746	79	0.73394	0.78177	0.77089	0.69516	0.72535	79	0.6995	0.71961	0.72367	0.74226	0.70833	79	0.79686	0.74958	0.75272	0.76331	0.72446	0.11286	0.00138	0.000102483		0.11286	0.00158	0.000171997		0.13167	0.00194	0.000234106		0.11286	0.00128	0.000149221		0.11433	0.00134	0.000103729	-322	-0.00921	-0.00906	-0.01356
80	0.72086	0.67463	0.70327	0.71371	0.7391	80	0.75736	0.77276	0.71595	0.72458	0.7243	80	0.71162	0.73592	0.74021	0.70745	0.71007	80	0.76773	0.74715	0.8299	0.77883	0.73348	0.11429	0.00124	0.000113078		0.11429	0.00134	0.000142443		0.13333	0.00129	0.000170695		0.11429	0.00151	0.000186873		0.11577	0.00131	0.000111858	-321	-0.00461	-0.012	-0.01106
81	0.69654	0.67094	0.66076	0.71786	0.73692	81	0.7605	0.7509	0.74679	0.7464	0.73837	81	0.72577	0.71939	0.72504	0.70097	0.70963	81	0.77805	0.7583	0.7837	0.85088	0.76307	0.11571	0.00139	0.00011627		0.11571	0.00135	0.000118197		0.135	0.00173	0.000197884		0.11571	0.00154	0.000187787		0.11722	0.00103	0.000114629	-320	-0.00707	0.00681	-0.00897
82	0.72032	0.66737	0.71617	0.71539	0.73692	82	0.77762	0.78745	0.75639	0.72843	0.74073	82	0.77009	0.78417	0.74796	0.74021	0.73399	82	0.78611	0.81844	0.79338	0.82396	0.77314	0.11714	0.00125	0.000114397		0.11714	0.00137	0.000151806		0.13667	0.00157	0.000166011		0.11714	0.0012	0.000124544		0.11867	0.00128	0.000136133	-319	-0.00108	-0.00387	-0.01414
83	0.70099	0.7013	0.68202	0.71662	0.74019	83	0.77588	0.75717	0.78743	0.69891	0.74138	83	0.80844	0.81008	0.83146	0.74805	0.73213	83	0.82454	0.84578	0.79223	0.81633	0.78019	0.11857	0.00144	0.000117293		0.11857	0.0014	0.00012502		0.13833	0.00185	0.000222716		0.11857	0.0014	0.000138476		0.12012	0.0012	0.000111865	-318	-0.00532	-0.00995	-0.01068
84	0.71132	0.66096	0.73617	0.70375	0.73964	84	0.75236	0.76201	0.7282	0.7643	0.73892	84	0.73134	0.81988	0.73993	0.74998	0.73634	84	0.81998	0.77952	0.8279	0.8146	0.7791	0.12	0.00161	0.000121595		0.12	0.00159	0.000153491		0.14	0.00157	0.000172602		0.12	0.0012	0.000119506		0.12156	0.00125	0.000126549	-317	-0.00080005	-0.00353	-0.00994
85	0.70603	0.69289	0.73067	0.72781	0.74074	85	0.77271	0.74169	0.7486	0.70416	0.73828	85	0.73859	0.78005	0.78428	0.74151	0.72889	85	0.78865	0.79916	0.80425	0.79554	0.77964	0.12143	0.00155	0.000145032		0.12143	0.00136	0.000131213		0.14167	0.00124	0.000144085		0.12143	0.00121	0.000128719		0.12301	0.00126	0.000113396	-316	-0.00837	-0.0101	-0.01175
86	0.71069	0.72057	0.71601	0.7268	0.7446	86	0.74576	0.78409	0.78035	0.70098	0.73806	86	0.75187	0.78061	0.73934	0.74237	0.73074	86	0.85192	0.76717	0.77171	0.87068	0.78294	0.12286	0.00138	0.000114812		0.12286	0.00145	0.000150095		0.14333	0.00149	0.00017417		0.12286	0.00131	0.000139726		0.12446	0.00122	0.000109239	-315	0.000309442	-0.00439	-0.00753
87	0.71814	0.7064	0.71506	0.7051	0.74074	87	0.74916	0.78905	0.72359	0.71572	0.74044	87	0.75755	0.81494	0.76689	0.76645	0.72889	87	0.82048	0.78766	0.8214	0.81457	0.77206	0.12429	0.00143	0.000124115		0.12429	0.00125	0.000114516		0.145	0.00132	0.000147804		0.12429	0.0012	0.000123426		0.1259	0.00125	9.3932e-05	-314	-0.00178	-0.01402	-0.01143
88	0.73074	0.69412	0.74925	0.74318	0.74963	88	0.73107	0.78236	0.76912	0.71449	0.73692	88	0.73225	0.83649	0.77237	0.73212	0.7312	88	0.80666	0.71697	0.79515	0.81304	0.77855	0.12571	0.00152	0.000128673		0.12571	0.00144	0.00013469		0.14667	0.0018	0.000194908		0.12571	0.00137	0.000143443		0.12735	0.00134	0.000101731	-313	-0.00177	-0.01294	-0.01102
89	0.7077	0.71392	0.7181	0.74166	0.75358	89	0.77787	0.79211	0.73508	0.74325	0.73796	89	0.74915	0.80643	0.70461	0.76446	0.73681	89	0.79554	0.77244	0.83449	0.85424	0.77421	0.12714	0.00141	0.00014178		0.12714	0.00127	0.000107406		0.14833	0.0013	0.00014303		0.12714	0.00117	0.000159983		0.1288	0.00172	0.000123004	-312	-0.0078	-0.00176	-0.01196
90	0.71089	0.67038	0.67451	0.69994	0.75245	90	0.7588	0.75449	0.73054	0.80225	0.73848	90	0.74259	0.78655	0.7971	0.72709	0.72797	90	0.79376	0.76702	0.80801	0.85053	0.77421	0.12857	0.00134	0.000119347		0.12857	0.00137	0.000119319		0.15	0.00185	0.000204008		0.12857	0.00122	0.000148823		0.13025	0.00138	0.000128847	-311	0.00354	-0.00194	-0.01368
91	0.71488	0.73932	0.7501	0.72057	0.75529	91	0.74413	0.76137	0.73519	0.74783	0.73564	91	0.74205	0.80903	0.7747	0.7444	0.72981	91	0.78809	0.75985	0.79772	0.91553	0.78019	0.13	0.00128	0.000114797		0.13	0.00122	0.000106818		0.15167	0.00121	0.000132707		0.13	0.00145	0.000146062		0.13169	0.00125	9.43029e-05	-310	0.00359	-0.00637	-0.00905
92	0.74038	0.72013	0.73039	0.74033	0.75988	92	0.77176	0.78215	0.75717	0.72894	0.73976	92	0.73292	0.78857	0.79769	0.77665	0.73306	92	0.85348	0.85716	0.81167	0.82923	0.77099	0.13143	0.0014	0.000105812		0.13143	0.0014	0.00013009		0.15333	0.00147	0.000143742		0.13143	0.00123	0.00012344		0.13314	0.00152	9.62628e-05	-309	-0.000559549	-0.0072	-0.01066
93	0.73716	0.76023	0.68792	0.72382	0.76982	93	0.82726	0.74841	0.76666	0.76229	0.74027	93	0.75615	0.79126	0.86408	0.72373	0.73776	93	0.78003	0.78757	0.79093	0.84816	0.77529	0.13286	0.00171	0.00012284		0.13286	0.00133	0.000128379		0.155	0.00136	0.000170492		0.13286	0.00134	0.000145733		0.13459	0.00137	0.000110721	-308	0.00634	-0.00458	-0.00493
94	0.79475	0.72611	0.75131	0.78424	0.777	94	0.78096	0.75936	0.77984	0.71886	0.73974	94	0.73029	0.84671	0.75197	0.72587	0.73166	94	0.83967	0.78155	0.78316	0.8403	0.77801	0.13429	0.00139	0.000186347		0.13429	0.00145	0.000146878		0.15667	0.00147	0.000184163		0.13429	0.00138	0.000162828		0.13603	0.00183	0.0001147	-307	-0.00188	-0.00699	-0.00723
95	0.77885	0.74246	0.78046	0.8066	0.79114	95	0.76362	0.78289	0.77385	0.75157	0.74465	95	0.76151	0.78468	0.79205	0.7464	0.7312	95	0.81417	0.84839	0.8397	0.857	0.78294	0.13571	0.00145	0.000102885		0.13571	0.00148	0.000116295		0.15833	0.00141	0.000181755		0.13571	0.00145	0.00017782		0.13748	0.00142	0.000125499	-306	-0.0069	-0.00451	-0.00947
96	0.79623	0.74215	0.79969	0.76936	0.80386	96	0.78557	0.79324	0.78855	0.74703	0.74104	96	0.72217	0.83478	0.76634	0.74491	0.73259	96	0.85225	0.82863	0.80303	0.84073	0.7791	0.13714	0.00124	0.000113383		0.13714	0.00113	9.4402e-05		0.16	0.00153	0.000181161		0.13714	0.00131	0.000139642		0.13893	0.00153	0.000127325	-305	-0.0013	-0.00726	-0.00643
97	0.76904	0.79174	0.75083	0.7842	0.81301	97	0.72591	0.76547	0.78106	0.72428	0.74134	97	0.75797	0.8058	0.77167	0.71816	0.73399	97	0.78529	0.79167	0.86235	0.86435	0.78294	0.13857	0.00146	0.000121496		0.13857	0.00112	0.000102537		0.16167	0.00169	0.000182213		0.13857	0.00128	0.000142896		0.14038	0.00125	9.80007e-05	-304	-0.00277	-0.01595	-0.00799
98	0.78193	0.79822	0.81602	0.76666	0.82237	98	0.77002	0.7768	0.77893	0.72459	0.74005	98	0.79234	0.81201	0.78556	0.72658	0.73259	98	0.83382	0.78294	0.8366	0.82559	0.78019	0.14	0.00135	0.000124548		0.14	0.00171	0.000185554		0.16333	0.00172	0.000161943		0.14	0.00132	0.000139987		0.14182	0.00155	0.000144828	-303	0.00112	0.00255	-0.0069
99	0.78749	0.76832	0.81875	0.80468	0.82713	99	0.77504	0.769	0.779	0.78156	0.74307	99	0.76279	0.78099	0.76411	0.73516	0.73399	99	0.82864	0.78188	0.83977	0.84053	0.78184	0.14143	0.00147	0.000110657		0.14143	0.00126	0.000117524		0.165	0.00165	0.000198995		0.14143	0.00136	0.00014811		0.14327	0.0012	0.000164209	-302	-0.01587	-0.00909	-0.00726
100	0.78198	0.81109	0.80236	0.8023	0.8285	100	0.73219	0.79155	0.78237	0.78448	0.74342	100	0.73436	0.82285	0.7839	0.70415	0.73681	100	0.85094	0.75907	0.84412	0.84484	0.78627	0.14286	0.00108	0.000132514		0.14286	0.00131	0.00011242		0.16667	0.00151	0.000224603		0.14286	0.00117	0.000124504		0.14472	0.00151	0.000104678	-301	3.55757e-05	-0.01732	-0.005
101	0.79492	0.74258	0.80103	0.76537	0.83333	101	0.75358	0.7762	0.7542	0.73643	0.74182	101	0.74516	0.79949	0.77094	0.78196	0.73966	101	0.86616	0.82687	0.88477	0.85654	0.78074	0.14429	0.00127	8.50034e-05		0.14429	0.00142	0.000144798		0.16833	0.00113	0.000131947		0.14429	0.00132	0.000157579		0.14616	0.00123	0.000138956	-300	0.00189	-0.00544	-0.00598
102	0.79974	0.79105	0.78696	0.80541	0.83612	102	0.82007	0.76293	0.76129	0.7569	0.74389	102	0.74721	0.84949	0.76426	0.74773	0.7312	102	0.81373	0.83156	0.83896	0.89864	0.77475	0.14571	0.00135	0.000115221		0.14571	0.00134	0.000114542		0.17	0.00156	0.000175302		0.14571	0.00113	0.000135675		0.14761	0.00126	0.000114431	-299	0.00162	-0.00642	-0.00945
103	0.81326	0.72914	0.80366	0.81885	0.83822	103	0.72471	0.78852	0.79372	0.81051	0.74732	103	0.70427	0.82454	0.73084	0.74113	0.72751	103	0.83742	0.78316	0.80569	0.85481	0.78683	0.14714	0.00142	0.000108522		0.14714	0.00141	0.000114961		0.17167	0.00147	0.000168064		0.14714	0.00107	0.000122799		0.14906	0.00164	0.000102895	-298	0.0035	-0.01573	-0.0089
104	0.78598	0.80323	0.7888	0.78391	0.83612	104	0.7925	0.77611	0.7957	0.82772	0.74914	104	0.76042	0.82792	0.78439	0.70039	0.73493	104	0.84332	0.83908	0.8575	0.80142	0.78129	0.14857	0.00151	0.000120669		0.14857	0.0013	0.000120646		0.17333	0.00172	0.000208124		0.14857	0.00143	0.000220999		0.15051	0.0011	0.000136017	-297	0.00258	-0.01367	-0.01052
105	0.8038	0.78345	0.79007	0.79494	0.83963	105	0.77493	0.80726	0.85063	0.74115	0.74842	105	0.76876	0.77225	0.74955	0.75013	0.73306	105	0.84901	0.80255	0.83053	0.83234	0.78294	0.15	0.00128	0.0001497		0.15	0.00139	0.000133181		0.175	0.00146	0.000171115		0.15	0.00143	0.000134991		0.15195	0.00133	9.34218e-05	-296	-0.00606	-0.00616	-0.00941
106	0.79962	0.78133	0.81281	0.79245	0.83963	106	0.7707	0.80762	0.78844	0.7914	0.74621	106	0.73973	0.81273	0.77042	0.75354	0.7312	106	0.79342	0.77885	0.86017	0.86139	0.78683	0.15143	0.0013	0.00010877		0.15143	0.0014	0.00018792		0.17667	0.00155	0.000166787		0.15143	0.00136	0.00016057		0.1534	0.00109	0.000107997	-295	-0.00616	-0.01337	-0.00964
107	0.78452	0.76745	0.86494	0.81563	0.83752	107	0.74677	0.80943	0.87554	0.8063	0.74913	107	0.74404	0.78597	0.81882	0.76427	0.73681	107	0.83127	0.78331	0.81034	0.83195	0.78294	0.15286	0.0015	9.74628e-05		0.15286	0.00151	0.000131884		0.17833	0.00116	0.000128733		0.15286	0.0013	0.000174189		0.15485	0.00152	0.000121193	-294	-0.00315	-0.01111	-0.00647
108	0.82295	0.76581	0.79461	0.84776	0.83752	108	0.76721	0.79879	0.84366	0.81377	0.75163	108	0.74059	0.74772	0.78006	0.73953	0.73871	108	0.74439	0.8143	0.85636	0.84633	0.78906	0.15429	0.00145	0.000120934		0.15429	0.00153	0.000146324		0.18	0.00145	0.000139438		0.15429	0.00139	0.000161732		0.1563	0.0012	8.95114e-05	-293	-0.000245778	-0.00168	-0.00641
109	0.79895	0.77916	0.81963	0.79235	0.83682	109	0.78133	0.80075	0.8225	0.78444	0.74839	109	0.742	0.74542	0.77042	0.72088	0.73918	109	0.80788	0.78984	0.88471	0.85384	0.78906	0.15571	0.00134	0.000114916		0.15571	0.00135	0.000130174		0.18167	0.00139	0.000150343		0.15571	0.00138	0.000146857		0.15774	0.00115	0.000130364	-292	-0.00338	-0.01071	-0.00747
110	0.83895	0.73975	0.82973	0.80446	0.83893	110	0.75678	0.84412	0.77187	0.76589	0.74915	110	0.77611	0.77035	0.79219	0.72933	0.7354	110	0.76736	0.76998	0.81819	0.85396	0.77801	0.15714	0.00146	0.000106863		0.15714	0.00113	0.00012714		0.18333	0.00149	0.000144817		0.15714	0.00122	0.000216191		0.15919	0.0012	0.000119575	-291	-0.000967213	-0.0088	-0.00889
111	0.81053	0.78545	0.74947	0.83575	0.83056	111	0.7313	0.81618	0.85672	0.75662	0.74962	111	0.75276	0.79712	0.77991	0.73109	0.73729	111	0.77423	0.75518	0.85648	0.88406	0.7846	0.15857	0.00134	0.000119137		0.15857	0.00144	0.000130371		0.185	0.00155	0.000142346		0.15857	0.00117	0.000130053		0.16064	0.0017	0.000150896	-290	-6.45858e-05	-0.00301	-0.00646
112	0.84021	0.77546	0.77748	0.81832	0.83056	112	0.71956	0.83619	0.76166	0.82739	0.75194	112	0.75749	0.76413	0.78152	0.72923	0.72843	112	0.82702	0.79285	0.83965	0.84655	0.78019	0.16	0.00133	0.000126471		0.16	0.00137	0.000122932		0.18667	0.00165	0.00016467		0.16	0.00137	0.000168013		0.16208	0.00185	0.000110346	-289	0.00325	-0.01104	-0.01066
113	0.79611	0.74426	0.77519	0.78872	0.82305	113	0.75316	0.79998	0.8073	0.76752	0.75085	113	0.73397	0.75607	0.81655	0.72082	0.74013	113	0.83122	0.76173	0.8502	0.84108	0.78239	0.16143	0.00143	0.000118464		0.16143	0.0013	0.000129644		0.18833	0.00165	0.000179344		0.16143	0.00146	0.000189506		0.16353	0.00119	9.12617e-05	-288	0.0083	-0.00727	-0.00319
114	0.78213	0.72494	0.80347	0.84095	0.82102	114	0.77705	0.81518	0.79731	0.74679	0.75199	114	0.75721	0.77444	0.77565	0.68581	0.7312	114	0.80609	0.78299	0.88044	0.8253	0.78405	0.16286	0.00141	0.000129162		0.16286	0.00142	0.000128011		0.19	0.00147	0.000157485		0.16286	0.00118	0.000128411		0.16498	0.0012	0.00010402	-287	-0.00846	-0.00469	-0.00464
115	0.83165	0.77112	0.78898	0.7964	0.81699	115	0.77632	0.8197	0.81578	0.75458	0.74824	115	0.72189	0.7731	0.76653	0.77018	0.73823	115	0.80053	0.81718	0.93878	0.79857	0.78349	0.16429	0.00139	0.000122195		0.16429	0.00125	0.000127918		0.19167	0.00145	0.000167619		0.16429	0.00124	0.000158626		0.16643	0.0014	0.000143321	-286	-0.004	-0.00593	-0.00615
116	0.78792	0.74406	0.76496	0.7945	0.81367	116	0.69181	0.83169	0.82535	0.76954	0.74814	116	0.75274	0.75965	0.77794	0.71037	0.73681	116	0.81713	0.77653	0.80929	0.82622	0.78571	0.16571	0.00129	0.000132565		0.16571	0.00134	0.000122694		0.19333	0.00119	0.000130495		0.16571	0.00151	0.000238817		0.16787	0.0013	0.000126814	-285	-0.00247	-0.00253	-0.00678
117	0.81428	0.76432	0.76593	0.75203	0.81103	117	0.71808	0.78664	0.85361	0.79321	0.7518	117	0.71413	0.79561	0.74756	0.72681	0.73966	117	0.80145	0.85525	0.79932	0.84077	0.77964	0.16714	0.00132	0.000105566		0.16714	0.00148	0.00016438		0.195	0.00148	0.000209945		0.16714	0.00127	0.000157155		0.16932	0.00131	0.000158645	-284	-0.00121	-0.00726	-0.00279
118	0.80605	0.73475	0.77044	0.74569	0.80451	118	0.7871	0.7736	0.77515	0.8001	0.74629	118	0.7277	0.82002	0.78102	0.71396	0.73966	118	0.84688	0.75895	0.82051	0.85828	0.78349	0.16857	0.00124	9.447e-05		0.16857	0.0014	0.000165045		0.19667	0.00135	0.000148999		0.16857	0.0014	0.00016743		0.17077	0.00171	0.000107524	-283	-0.000633989	-0.00338	-0.00966
119	0.78539	0.73123	0.71673	0.7986	0.80128	119	0.83276	0.7747	0.85305	0.77767	0.74916	119	0.76507	0.81571	0.78077	0.72508	0.73259	119	0.81276	0.80798	0.87237	0.88756	0.78294	0.17	0.00145	0.000105218		0.17	0.00164	0.000147842		0.19833	0.00117	0.000124169		0.17	0.00102	0.000105419		0.17221	0.00116	0.000130659	-282	0.000715148	-0.0023	-0.00324
120	0.78742	0.72762	0.76844	0.76805	0.79745	120	0.73444	0.80639	0.77131	0.8072	0.74784	120	0.79522	0.77682	0.83181	0.74245	0.73166	120	0.82516	0.83221	0.81524	0.93273	0.78571	0.17143	0.00127	0.000122519		0.17143	0.0012	9.90178e-05		0.2	0.00129	0.000135192		0.17143	0.00124	0.000131697		0.17366	0.00136	0.000121842	-281	0.0004273	-0.0068	-0.00355
121	0.75526	0.77761	0.75573	0.75336	0.79239	121	0.7572	0.79025	0.76594	0.77628	0.74902	121	0.784	0.8171	0.75924	0.74689	0.73681	121	0.82406	0.77293	0.8905	0.80879	0.77529	0.17286	0.0015	0.000106401		0.17286	0.00139	0.000125392		0.20167	0.00141	0.000155734		0.17286	0.00126	0.000158267		0.17511	0.00153	0.000122223	-280	-0.00216	-0.01302	-0.00503
122	0.77086	0.71558	0.73666	0.7112	0.79051	122	0.79771	0.8094	0.79287	0.78871	0.74635	122	0.71626	0.83761	0.79753	0.74732	0.73587	122	0.78337	0.77671	0.85712	0.82345	0.78294	0.17429	0.00122	0.000147613		0.17429	0.00152	0.000134422		0.20333	0.00119	0.000143822		0.17429	0.00151	0.000179097		0.17656	0.00102	0.000111479	-279	-0.00252	-0.01129	-0.00801
123	0.72496	0.73088	0.73681	0.71893	0.78802	123	0.75794	0.79647	0.79516	0.84172	0.75268	123	0.76404	0.8113	0.75198	0.73308	0.74061	123	0.79719	0.792	0.8391	0.85396	0.78906	0.17571	0.00147	0.000103773		0.17571	0.0017	0.00019351		0.205	0.00129	0.0001236		0.17571	0.00135	0.00025993		0.178	0.00119	0.000103179	-278	-0.0026	-0.00247	-0.00687
124	0.76492	0.74238	0.69055	0.6821	0.78431	124	0.73984	0.79832	0.76354	0.75184	0.75276	124	0.78362	0.77697	0.78096	0.75566	0.74156	124	0.81853	0.77967	0.84105	0.84336	0.78571	0.17714	0.00133	0.000109139		0.17714	0.00134	0.000106122		0.20667	0.00139	0.000180567		0.17714	0.00133	0.000140664		0.17945	0.00172	0.000108256	-277	-0.0053	-0.0012	-0.00527
125	0.71215	0.76302	0.69419	0.73029	0.78003	125	0.78016	0.80538	0.82068	0.77118	0.7518	125	0.78002	0.79987	0.78397	0.8075	0.73446	125	0.82752	0.78958	0.86291	0.82462	0.77801	0.17857	0.00131	0.000102483		0.17857	0.00129	0.000121305		0.20833	0.00152	0.000178736		0.17857	0.0012	0.00011674		0.1809	0.00154	9.68416e-05	-276	-0.00117	-0.02016	-0.00524
126	0.73387	0.74283	0.68239	0.72285	0.77942	126	0.73198	0.80077	0.78272	0.72278	0.74759	126	0.75439	0.81808	0.74077	0.76424	0.73259	126	0.7935	0.78039	0.80505	0.78595	0.78516	0.18	0.00141	0.00010905		0.18	0.0015	0.000169539		0.21	0.00129	0.000129389		0.18	0.00118	0.00011389		0.18234	0.00136	0.000101228	-275	-0.00916	-0.01086	-0.00476
127	0.72812	0.73911	0.74026	0.73515	0.7734	127	0.7694	0.79393	0.79341	0.7773	0.74661	127	0.74921	0.76536	0.81542	0.67798	0.74156	127	0.8101	0.82482	0.86768	0.79981	0.78294	0.18143	0.00132	0.000123196		0.18143	0.00166	0.000189048		0.21167	0.00171	0.000174489		0.18143	0.00139	0.000178672		0.18379	0.00125	0.000157586	-274	-3.94564e-05	-0.00775	-0.00296
128	0.68055	0.72251	0.72147	0.72319	0.77101	128	0.75459	0.79972	0.81778	0.79905	0.74913	128	0.7841	0.78874	0.74626	0.72861	0.73587	128	0.89905	0.77474	0.87336	0.83821	0.78683	0.18286	0.00143	0.000109401		0.18286	0.00151	0.000140916		0.21333	0.00121	0.000119413		0.18286	0.00132	0.000136004		0.18524	0.00114	0.000109207	-273	0.00139	-0.01187	-0.00435
129	0.72665	0.70727	0.69457	0.7476	0.76864	129	0.78735	0.7844	0.81118	0.75035	0.7485	129	0.75375	0.82706	0.77751	0.74924	0.73493	129	0.77339	0.83554	0.9017	0.85304	0.7885	0.18429	0.00134	0.000117519		0.18429	0.00148	0.000127049		0.215	0.00135	0.000141753		0.18429	0.0012	0.000138591		0.18669	0.0013	9.3627e-05	-272	-0.01459	-0.0015	-0.00328
130	0.72214	0.74174	0.75879	0.7266	0.7657	130	0.78635	0.83387	0.80016	0.73069	0.75175	130	0.7368	0.80158	0.8013	0.75833	0.73587	130	0.81817	0.79045	0.80474	0.77753	0.78794	0.18571	0.00141	0.000114761		0.18571	0.00138	0.000139591		0.21667	0.00153	0.000190315		0.18571	0.00137	0.000174361		0.18813	0.00119	0.000118839	-271	0.000913166	-0.00196	-0.00619
131	0.71373	0.73264	0.70064	0.68059	0.76511	131	0.76264	0.84764	0.79853	0.75892	0.75226	131	0.7811	0.81298	0.7731	0.70995	0.73213	131	0.82753	0.76069	0.8371	0.84543	0.78129	0.18714	0.0011	0.000115659		0.18714	0.00151	0.000137455		0.21833	0.0015	0.000150117		0.18714	0.00134	0.000148508		0.18958	0.00144	0.000104016	-270	-0.01429	-0.00625	-0.00139
132	0.71495	0.68694	0.67576	0.72283	0.76511	132	0.75959	0.76729	0.76848	0.74885	0.74919	132	0.75424	0.81874	0.84695	0.7318	0.74348	132	0.80899	0.82569	0.87634	0.8301	0.77964	0.18857	0.0013	8.98536e-05		0.18857	0.00137	0.000117113		0.22	0.00173	0.000175415		0.18857	0.00114	0.000123568		0.19103	0.00115	8.28779e-05	-269	-0.00695	-0.00643	-0.00798
133	0.6805	0.71709	0.72447	0.7109	0.7622	133	0.77363	0.80833	0.78832	0.75616	0.7503	133	0.7491	0.79018	0.79432	0.74925	0.73681	133	0.83987	0.77526	0.89703	0.79922	0.79019	0.19	0.00135	0.000115202		0.19	0.0015	0.000193383		0.22167	0.00125	0.000111261		0.19	0.00133	0.000164928		0.19247	0.00143	7.86656e-05	-268	0.00381	-0.00509	-0.00401
134	0.72736	0.71154	0.69855	0.6841	0.76046	134	0.75451	0.81769	0.78345	0.76838	0.74744	134	0.77431	0.81558	0.78246	0.73578	0.74061	134	0.82675	0.81531	0.86125	0.8489	0.78571	0.19143	0.00139	0.000105604		0.19143	0.00133	0.000118123		0.22333	0.00134	0.000133691		0.19143	0.00166	0.00017902		0.19392	0.00122	0.000126259	-267	-0.00823	-0.00931	0.000177568
135	0.721	0.67701	0.70198	0.69972	0.75758	135	0.78193	0.78153	0.80491	0.82014	0.75137	135	0.78563	0.77279	0.77501	0.7552	0.74109	135	0.8106	0.81256	0.86125	0.90657	0.78074	0.19286	0.00135	0.000117547		0.19286	0.00138	0.000144768		0.225	0.00167	0.000187152		0.19286	0.00122	0.000162712		0.19537	0.00112	0.000105795	-266	0.00325	-0.00817	-0.00137
136	0.72849	0.72571	0.74293	0.69013	0.75758	136	0.7779	0.797	0.86629	0.73193	0.74995	136	0.77195	0.83811	0.76017	0.73098	0.72751	136	0.70754	0.76885	0.88133	0.83418	0.78906	0.19429	0.00122	0.000105415		0.19429	0.00139	0.000164893		0.22667	0.00165	0.000174938		0.19429	0.0015	0.00017248		0.19682	0.00115	9.18657e-05	-265	-0.00765	-0.00774	-0.000962531
137	0.68976	0.71652	0.75606	0.67239	0.75815	137	0.79536	0.80535	0.78755	0.75892	0.75017	137	0.78809	0.77087	0.74402	0.77891	0.73213	137	0.79127	0.74928	0.84292	0.81292	0.79131	0.19571	0.00144	0.000106943		0.19571	0.00148	0.000114875		0.22833	0.00132	0.000159098		0.19571	0.00104	0.000118027		0.19826	0.00126	0.000106862	-264	-0.00778	-0.01125	-0.00277
138	0.71927	0.72493	0.67386	0.66242	0.75643	138	0.73144	0.78702	0.80916	0.75792	0.75137	138	0.7727	0.84086	0.75027	0.7474	0.73587	138	0.84171	0.74634	0.8166	0.83818	0.78239	0.19714	0.00155	0.000116251		0.19714	0.0014	0.000131504		0.23	0.00137	0.000173029		0.19714	0.00112	0.000129036		0.19971	0.00185	0.000126413	-263	-0.000862851	-0.00988	-0.00346
139	0.707	0.70065	0.68478	0.70249	0.75586	139	0.78772	0.80723	0.76242	0.76439	0.75024	139	0.75491	0.86214	0.76903	0.72002	0.72981	139	0.80896	0.76838	0.77816	0.84746	0.78906	0.19857	0.00121	0.00016614		0.19857	0.00127	0.000105382		0.23167	0.00149	0.000185935		0.19857	0.00139	0.000170108		0.20116	0.00132	0.000126411	-262	-0.00106	-0.00468	-0.00202
140	0.70752	0.71871	0.7061	0.67299	0.75415	140	0.77089	0.81859	0.76272	0.74798	0.74883	140	0.74849	0.78525	0.76552	0.75896	0.73587	140	0.79527	0.78413	0.86985	0.84344	0.78571	0.2	0.00126	9.41556e-05		0.2	0.00125	0.000107041		0.23333	0.00149	0.000140837		0.2	0.00136	0.000167554		0.2026	0.0011	0.000145626	-261	-0.00499	-0.00679	0.00174
141	0.71665	0.68236	0.68679	0.6647	0.75358	141	0.77974	0.79261	0.79635	0.75431	0.75227	141	0.71687	0.82176	0.80254	0.74139	0.73446	141	0.84549	0.79703	0.81932	0.82102	0.78349	0.20143	0.00148	0.000108871		0.20143	0.00131	0.000116018		0.235	0.00146	0.000172938		0.20143	0.00117	0.000123102		0.20405	0.00133	0.000111893	-260	-0.01302	-0.01154	-0.00572
142	0.7141	0.68762	0.72767	0.70637	0.75415	142	0.75238	0.77117	0.78367	0.73541	0.75375	142	0.76197	0.79027	0.78315	0.77176	0.73681	142	0.79223	0.82661	0.81097	0.83894	0.78906	0.20286	0.00135	0.000118444		0.20286	0.00156	0.000157907		0.23667	0.00155	0.00021058		0.20286	0.00127	0.000132694		0.2055	0.00145	0.000125193	-259	-0.00353	-0.01065	0.000795123
143	0.7168	0.73844	0.65894	0.73772	0.75586	143	0.77273	0.75864	0.7927	0.73408	0.74919	143	0.71011	0.79419	0.80702	0.71227	0.74061	143	0.76186	0.81643	0.90356	0.87293	0.7885	0.20429	0.00136	0.00011124		0.20429	0.00136	0.000131032		0.23833	0.00134	0.000163513		0.20429	0.00132	0.000130404		0.20695	0.00154	0.000119901	-258	0.00721	-0.00602	-0.00239
144	0.69968	0.70578	0.73351	0.70173	0.75301	144	0.74397	0.7925	0.76347	0.81358	0.75146	144	0.77956	0.74546	0.75858	0.7617	0.74061	144	0.83325	0.76844	0.81488	0.85187	0.77801	0.20571	0.00125	0.000114698		0.20571	0.00166	0.000142195		0.24	0.00142	0.000169516		0.20571	0.0015	0.000163021		0.20839	0.00111	0.000201888	-257	-0.00213	-0.01202	-0.00192
145	0.68422	0.69334	0.70862	0.71081	0.75472	145	0.78459	0.7912	0.77582	0.76558	0.74845	145	0.77414	0.81974	0.79951	0.71176	0.73493	145	0.82396	0.8141	0.89457	0.83934	0.78627	0.20714	0.00143	0.000125837		0.20714	0.00153	0.00014231		0.24167	0.00163	0.000197083		0.20714	0.00126	0.000134355		0.20984	0.00137	0.000102493	-256	0.00608	-0.00766	0.00165
146	0.72443	0.72486	0.7001	0.67383	0.75586	146	0.76998	0.75041	0.78267	0.80342	0.75416	146	0.76141	0.75267	0.84528	0.74636	0.73259	146	0.78117	0.82127	0.83733	0.87618	0.78683	0.20857	0.00165	0.000137501		0.20857	0.00134	0.000116797		0.24333	0.00107	0.000121775		0.20857	0.0013	0.000130869		0.21129	0.00143	0.000104468	-255	-0.0031	-0.000979317	-0.00111
147	0.71025	0.70141	0.71727	0.68116	0.74963	147	0.7945	0.7446	0.80884	0.75271	0.75145	147	0.7751	0.80952	0.84298	0.77171	0.74156	147	0.81822	0.8067	0.81498	0.89325	0.78239	0.21	0.0014	0.000158732		0.21	0.00128	0.000118368		0.245	0.00159	0.000201309		0.21	0.00137	0.000186835		0.21274	0.00192	0.000116169	-254	-0.00943	-0.01107	-0.00141
148	0.7102	0.70312	0.68042	0.70531	0.75301	148	0.7269	0.76874	0.82762	0.71542	0.74867	148	0.754	0.79981	0.75264	0.70292	0.73918	148	0.81737	0.85478	0.81205	0.86613	0.7846	0.21143	0.00153	0.000142233		0.21143	0.00145	0.000159502		0.24667	0.00133	0.000137923		0.21143	0.00113	0.000120522		0.21418	0.00151	0.000106034	-253	-0.00305	-0.00776	0.000501712
149	0.69919	0.72317	0.71627	0.71422	0.75415	149	0.74809	0.77744	0.79858	0.76224	0.75467	149	0.72251	0.80932	0.77658	0.74332	0.73918	149	0.80373	0.88082	0.82266	0.84023	0.79245	0.21286	0.0012	0.000134261		0.21286	0.00152	0.000141225		0.24833	0.00153	0.000162877		0.21286	0.00125	0.000177896		0.21563	0.00109	0.000106522	-252	0.00743	-0.01103	-0.0057
150	0.67724	0.66137	0.72008	0.69276	0.75245	150	0.77635	0.78808	0.81586	0.77598	0.75335	150	0.73803	0.7297	0.76823	0.76343	0.74156	150	0.77223	0.77802	0.8073	0.85318	0.78349	0.21429	0.00131	0.00010863		0.21429	0.00125	0.000123619		0.25	0.00166	0.000213202		0.21429	0.00119	0.000181017		0.21708	0.00152	8.93027e-05	-251	-0.00255	-0.01582	0.00472
151	0.70383	0.68854	0.72225	0.71967	0.75472	151	0.76586	0.7811	0.75046	0.77193	0.74951	151	0.75973	0.77419	0.78611	0.76264	0.73729	151	0.9432	0.78675	0.80621	0.83627	0.78405	0.21571	0.00155	0.000109095		0.21571	0.00121	0.000120142		0.25167	0.00171	0.000201791		0.21571	0.0014	0.000151517		0.21852	0.000993695	0.000123643	-250	-0.00899	-0.01229	0.000671958
152	0.70516	0.69281	0.68146	0.70812	0.75245	152	0.784	0.84259	0.78297	0.82969	0.75151	152	0.7837	0.77366	0.76705	0.71814	0.73634	152	0.82328	0.80979	0.79162	0.80105	0.79075	0.21714	0.00128	0.000124896		0.21714	0.0015	0.000138361		0.25333	0.00134	0.000152465		0.21714	0.00142	0.000168236		0.21997	0.00137	0.000120711	-249	-0.00221	-0.00969	-0.00179
153	0.73163	0.6866	0.67473	0.69115	0.75131	153	0.77817	0.79746	0.83243	0.77866	0.74887	153	0.76947	0.78314	0.75375	0.71568	0.73966	153	0.73869	0.81737	0.80652	0.8443	0.78963	0.21857	0.00119	9.58588e-05		0.21857	0.00119	0.00010979		0.255	0.00148	0.000180411		0.21857	0.00125	0.000143541		0.22142	0.0014	0.000128484	-248	-0.00321	-0.01961	0.00318
154	0.71529	0.68838	0.71219	0.73409	0.75472	154	0.78128	0.7642	0.77151	0.78076	0.75171	154	0.75068	0.7757	0.7371	0.70319	0.74396	154	0.83059	0.77405	0.85583	0.81032	0.77529	0.22	0.00143	9.71948e-05		0.22	0.00137	0.000114861		0.25667	0.00144	0.000159218		0.22	0.0012	0.000125889		0.22287	0.00114	0.000134329	-247	-0.00622	-0.00134	0.0013
155	0.71931	0.73627	0.73303	0.71272	0.75131	155	0.78705	0.79807	0.73906	0.7707	0.75056	155	0.7761	0.81942	0.75188	0.7299	0.74013	155	0.82191	0.79883	0.83338	0.80846	0.79358	0.22143	0.00151	9.71002e-05		0.22143	0.00138	0.000116245		0.25833	0.00141	0.000152135		0.22143	0.00126	0.000135505		0.22431	0.00102	9.31197e-05	-246	0.00887	-0.01061	0.00285
156	0.70174	0.67988	0.70636	0.69373	0.75188	156	0.76676	0.82442	0.82865	0.75204	0.75154	156	0.74929	0.81275	0.78999	0.73682	0.74109	156	0.84557	0.75749	0.84443	0.85043	0.78963	0.22286	0.0013	0.000124993		0.22286	0.00137	0.000133368		0.26	0.0012	0.000120972		0.22286	0.00117	0.000113743		0.22576	0.000975371	9.13654e-05	-245	-0.00306	-0.00821	0.0066
157	0.72571	0.6992	0.74426	0.71434	0.75019	157	0.76802	0.84737	0.75873	0.79191	0.75092	157	0.77342	0.7848	0.79795	0.74135	0.74444	157	0.84559	0.85004	0.81024	0.88322	0.78794	0.22429	0.00136	0.000100784		0.22429	0.0014	0.000121152		0.26167	0.00147	0.000163618		0.22429	0.00189	0.000250559		0.22721	0.0011	0.00014437	-244	-0.00709	-0.00645	0.00183
158	0.70646	0.69872	0.69837	0.71434	0.75075	158	0.73128	0.78899	0.78495	0.74265	0.74938	158	0.79953	0.73835	0.77163	0.78482	0.73918	158	0.77656	0.76508	0.89924	0.78985	0.7885	0.22571	0.00136	0.000119778		0.22571	0.00128	0.000131321		0.26333	0.00149	0.000172784		0.22571	0.0014	0.000166151		0.22865	0.00104	0.000101483	-243	0.000680671	-0.01108	0.00547
159	0.68384	0.68955	0.71939	0.70388	0.74906	159	0.78022	0.78791	0.79718	0.80833	0.75113	159	0.74339	0.77321	0.83447	0.71634	0.73259	159	0.81827	0.7869	0.84065	0.845	0.78627	0.22714	0.00119	0.00012076		0.22714	0.00137	0.000104903		0.265	0.00144	0.000154321		0.22714	0.00126	0.000140474		0.2301	0.0012	0.000109545	-242	-0.0044	-0.00728	0.00493
160	0.71456	0.67958	0.69264	0.73182	0.75415	160	0.74082	0.79546	0.78755	0.77033	0.75236	160	0.74024	0.79563	0.76459	0.7485	0.74832	160	0.7861	0.79878	0.88587	0.84728	0.78683	0.22857	0.00139	9.49737e-05		0.22857	0.00142	0.000116619		0.26667	0.00141	0.000164799		0.22857	0.00139	0.000175079		0.23155	0.00169	0.000125455	-241	-0.00554	-0.0091	0.00726
161	0.71293	0.71295	0.67765	0.71654	0.75358	161	0.77471	0.80983	0.81281	0.78072	0.74839	161	0.78441	0.7788	0.72593	0.7631	0.74061	161	0.80019	0.79415	0.84675	0.83502	0.79472	0.23	0.00142	0.000122374		0.23	0.00133	0.000113235		0.26833	0.00149	0.000190966		0.23	0.00119	0.00012385		0.233	0.00135	0.000115892	-240	-0.00208	-0.000887983	0.00954
162	0.72669	0.7212	0.7122	0.69973	0.74906	162	0.78677	0.84243	0.83848	0.76188	0.7505	162	0.70621	0.77395	0.70927	0.7185	0.74252	162	0.79584	0.75117	0.82229	0.836	0.797	0.23143	0.00137	0.000119389		0.23143	0.00141	0.000121039		0.27	0.0011	0.000112302		0.23143	0.00137	0.000154184		0.23444	0.00127	9.82879e-05	-239	0.00202	-0.02011	0.00696
163	0.72231	0.71778	0.6842	0.70548	0.75245	163	0.77285	0.83144	0.74385	0.76979	0.75227	163	0.77724	0.81885	0.76925	0.77025	0.74444	163	0.87133	0.7986	0.79486	0.88853	0.78906	0.23286	0.00127	0.000124212		0.23286	0.00128	0.000126928		0.27167	0.00157	0.000174173		0.23286	0.00123	0.000130327		0.23589	0.00162	0.000113329	-238	-0.00526	-0.00531	0.00665
164	0.68518	0.69715	0.70623	0.71101	0.75131	164	0.77789	0.74782	0.79458	0.79324	0.74788	164	0.75398	0.79712	0.75937	0.73267	0.73776	164	0.81042	0.76001	0.8666	0.83816	0.78405	0.23429	0.00122	9.08772e-05		0.23429	0.00161	0.000147072		0.27333	0.00117	0.00013		0.23429	0.00161	0.000206324		0.23734	0.00141	0.000129754	-237	-0.00177	-0.00967	0.00774
165	0.69009	0.67915	0.68418	0.71166	0.75131	165	0.8041	0.78486	0.86399	0.75528	0.7473	165	0.73822	0.74518	0.81224	0.73366	0.73353	165	0.85167	0.78304	0.84658	0.82536	0.79815	0.23571	0.00135	0.000118093		0.23571	0.00123	0.000124117		0.275	0.00117	0.000150142		0.23571	0.00101	0.000128048		0.23878	0.00118	0.000144334	-236	-0.0052	-0.00358	0.00764
166	0.72984	0.70382	0.70861	0.70775	0.75358	166	0.76518	0.80272	0.77497	0.79403	0.74872	166	0.77936	0.79807	0.76328	0.73402	0.74204	166	0.86938	0.74537	0.84194	0.85543	0.78738	0.23714	0.00125	0.000126358		0.23714	0.00127	0.000111845		0.27667	0.00146	0.000127125		0.23714	0.00144	0.000168099		0.24023	0.0012	0.00010871	-235	-0.01153	-0.00538	0.00289
167	0.72722	0.67358	0.71539	0.68314	0.75188	167	0.71117	0.78795	0.82889	0.76144	0.75038	167	0.76401	0.74223	0.79746	0.7625	0.743	167	0.79013	0.77802	0.9013	0.83943	0.78571	0.23857	0.00134	0.00010847		0.23857	0.0011	0.000101217		0.27833	0.00137	0.000172176		0.23857	0.00135	0.000153717		0.24168	0.00134	0.000144677	-234	0.00356	-0.0135	0.00599
168	0.74235	0.69831	0.68811	0.72611	0.75415	168	0.80156	0.76876	0.81001	0.75786	0.74801	168	0.75564	0.78967	0.78528	0.74677	0.73966	168	0.89316	0.77234	0.91382	0.82939	0.78349	0.24	0.00131	0.000109217		0.24	0.00144	0.000171873		0.28	0.00117	0.000148667		0.24	0.00128	0.000137034		0.24313	0.0012	8.53163e-05	-233	-0.01032	-0.00879	0.00794
169	0.7201	0.71157	0.72423	0.71444	0.75188	169	0.76354	0.82792	0.82738	0.75078	0.75181	169	0.81262	0.82874	0.79614	0.748	0.73823	169	0.90676	0.79408	0.91053	0.87826	0.78019	0.24143	0.00157	0.000141089		0.24143	0.0016	0.000139439		0.28167	0.00152	0.000149159		0.24143	0.00134	0.000140653		0.24457	0.00127	0.000103991	-232	-0.0111	-0.013	0.00533
170	0.71078	0.68093	0.71007	0.70266	0.75472	170	0.79808	0.77888	0.78341	0.74951	0.74898	170	0.77331	0.82004	0.77155	0.77981	0.743	170	0.81582	0.79827	0.82245	0.80826	0.78627	0.24286	0.00144	0.000133494		0.24286	0.00142	0.000119933		0.28333	0.0016	0.000155357		0.24286	0.00119	0.000150917		0.24602	0.00114	9.80465e-05	-231	-0.00707	0.00361	0.00759
171	0.7612	0.73798	0.69075	0.74231	0.75301	171	0.7553	0.82569	0.7895	0.80795	0.75068	171	0.78249	0.76325	0.80906	0.71249	0.73634	171	0.78191	0.83042	0.86184	0.8563	0.79131	0.24429	0.00114	0.000111534		0.24429	0.00141	0.000143933		0.285	0.00144	0.00015925		0.24429	0.00151	0.000173289		0.24747	0.00146	0.000109886	-230	-0.00313	-0.01337	0.01066
172	0.71122	0.69868	0.69783	0.72022	0.75358	172	0.75021	0.79732	0.79322	0.76225	0.74953	172	0.77356	0.82074	0.83207	0.75976	0.72705	172	0.74751	0.77986	0.86402	0.90907	0.78239	0.24571	0.00144	9.4455e-05		0.24571	0.00144	0.000124979		0.28667	0.00163	0.000193864		0.24571	0.00117	0.000143979		0.24891	0.0019	0.000124639	-229	-0.00147	-0.0111	0.00424
173	0.71497	0.70152	0.70406	0.70615	0.75472	173	0.77418	0.83163	0.77656	0.77549	0.74738	173	0.78264	0.83233	0.75685	0.75274	0.73634	173	0.79731	0.78674	0.81987	0.86476	0.78405	0.24714	0.00124	0.000119226		0.24714	0.00143	0.000122738		0.28833	0.00151	0.000144809		0.24714	0.00136	0.000152865		0.25036	0.00115	0.000124638	-228	9.95612e-05	-0.00577	0.00831
174	0.72543	0.72257	0.71794	0.75461	0.75188	174	0.80067	0.86531	0.75929	0.76268	0.7481	174	0.73294	0.78097	0.76426	0.70905	0.74832	174	0.84046	0.84564	0.82303	0.82455	0.78627	0.24857	0.0015	0.000106166		0.24857	0.00138	0.000114246		0.29	0.00146	0.000172313		0.24857	0.00136	0.000165559		0.25181	0.00117	0.000147678	-227	-0.0034	-0.01517	0.00538
175	0.76199	0.70994	0.70875	0.74947	0.75529	175	0.80328	0.80558	0.7479	0.78943	0.75196	175	0.7234	0.81798	0.75991	0.7271	0.73729	175	0.78556	0.79786	0.82972	0.8377	0.78738	0.25	0.00133	0.000111129		0.25	0.00125	0.000122952		0.29167	0.0014	0.000168148		0.25	0.00121	0.000126404		0.25326	0.0012	0.000121995	-226	0.0022	-0.00347	0.01081
176	0.7217	0.71351	0.72248	0.71602	0.75415	176	0.7891	0.82173	0.78041	0.74754	0.7518	176	0.75628	0.82924	0.76249	0.69892	0.7354	176	0.8071	0.77181	0.82972	0.86955	0.79245	0.25143	0.00134	0.000119755		0.25143	0.00138	0.000112938		0.29333	0.00133	0.000131966		0.25143	0.00134	0.0001815		0.2547	0.00137	0.00011171	-225	-0.0023	-0.01008	0.0026
177	0.73756	0.69156	0.74922	0.73761	0.75301	177	0.83461	0.79973	0.77064	0.78632	0.75097	177	0.72561	0.83166	0.8034	0.70605	0.73729	177	0.82652	0.83371	0.82724	0.89481	0.79188	0.25286	0.00143	0.000107758		0.25286	0.00147	0.000130016		0.295	0.00126	0.000142383		0.25286	0.00114	0.000136422		0.25615	0.000939703	9.64945e-05	-224	-0.00548	-0.00722	0.01027
178	0.73983	0.69833	0.69399	0.76127	0.757	178	0.78649	0.88062	0.73585	0.77765	0.74937	178	0.7776	0.82826	0.78027	0.77305	0.743	178	0.74483	0.81894	0.87708	0.85364	0.78571	0.25429	0.00143	0.000115928		0.25429	0.0015	0.000159304		0.29667	0.00157	0.000164781		0.25429	0.00116	0.000131864		0.2576	0.00133	9.12788e-05	-223	-0.00139	-0.00512	0.00805
179	0.70926	0.67474	0.68966	0.72821	0.75815	179	0.80852	0.81106	0.72286	0.71567	0.74574	179	0.76527	0.79481	0.80983	0.75836	0.73776	179	0.80596	0.78706	0.85982	0.87126	0.79301	0.25571	0.00134	0.000123656		0.25571	0.00132	0.000122358		0.29833	0.00116	0.0001174		0.25571	0.00136	0.000187063		0.25904	0.000974242	0.000103072	-222	-0.00507	-0.00268	0.01063
180	0.75908	0.68909	0.69478	0.70769	0.75472	180	0.79071	0.81622	0.73118	0.79569	0.75342	180	0.79082	0.77527	0.77938	0.69223	0.743	180	0.83416	0.78982	0.85982	0.85189	0.79075	0.25714	0.00136	0.00011918		0.25714	0.00123	0.000116254		0.3	0.00133	0.000147341		0.25714	0.00125	0.000156845		0.26049	0.00158	9.14454e-05	-221	0.00584	-0.0038	0.0121
181	0.72757	0.70533	0.70677	0.69263	0.76161	181	0.83965	0.79074	0.71072	0.78574	0.74754	181	0.72273	0.7906	0.82616	0.68123	0.74493	181	0.8033	0.76826	0.84124	0.86823	0.78683	0.25857	0.00128	0.000113491		0.25857	0.0013	0.00013243		0.30167	0.00129	0.000154759		0.25857	0.00114	0.000128451		0.26194	0.0012	0.000125222	-220	-0.000719689	-0.01237	0.00993
182	0.7159	0.70751	0.70831	0.75297	0.75815	182	0.8253	0.81418	0.73079	0.75409	0.74673	182	0.75622	0.79933	0.78711	0.74464	0.73681	182	0.8259	0.79621	0.8025	0.87993	0.78405	0.26	0.00123	0.000122096		0.26	0.00134	0.000105299		0.30333	0.00167	0.000198896		0.26	0.00138	0.000148712		0.26339	0.00144	0.000105605	-219	0.00093395	0.00124	0.00674
183	0.75631	0.70581	0.70682	0.73504	0.75758	183	0.8253	0.788	0.71292	0.76875	0.74791	183	0.7324	0.8112	0.79667	0.70663	0.73918	183	0.83226	0.86052	0.82344	0.84575	0.78074	0.26143	0.00144	9.72247e-05		0.26143	0.00131	0.000136347		0.305	0.00158	0.000209879		0.26143	0.00109	0.000120123		0.26483	0.00155	0.000116917	-218	-0.00221	-0.01227	0.01
184	0.74364	0.70754	0.68598	0.72208	0.7593	184	0.87898	0.81016	0.71932	0.78421	0.74542	184	0.7582	0.77566	0.77003	0.76434	0.73446	184	0.78103	0.8224	0.81645	0.86025	0.79075	0.26286	0.00131	0.000116463		0.26286	0.0012	0.000106299		0.30667	0.00138	0.000125857		0.26286	0.00127	0.000130852		0.26628	0.00139	8.2418e-05	-217	-0.00839	-0.00481	0.01203
185	0.75076	0.72629	0.69587	0.74069	0.7593	185	0.75291	0.84772	0.71522	0.80527	0.74382	185	0.75806	0.79793	0.83134	0.76578	0.73353	185	0.8086	0.77342	0.84612	0.84887	0.79075	0.26429	0.00152	9.31604e-05		0.26429	0.0012	0.000109194		0.30833	0.00137	0.000169925		0.26429	0.00141	0.000179281		0.26773	0.000988958	0.000124536	-216	0.00344	-0.01086	0.01245
186	0.75638	0.67985	0.70971	0.77068	0.75643	186	0.79438	0.83186	0.73809	0.75157	0.74565	186	0.72385	0.76105	0.79596	0.71618	0.74204	186	0.80555	0.77183	0.84041	0.83713	0.7885	0.26571	0.00129	0.000135476		0.26571	0.0013	0.000122164		0.31	0.00136	0.000111007		0.26571	0.00112	0.000112202		0.26918	0.00154	0.000125211	-215	-0.000305379	-0.01004	0.0101
187	0.73786	0.68519	0.72823	0.73218	0.76104	187	0.76625	0.76828	0.70357	0.79869	0.74965	187	0.75711	0.81324	0.80383	0.69325	0.74156	187	0.80272	0.84224	0.85909	0.87188	0.78516	0.26714	0.00162	0.000104062		0.26714	0.00119	0.000105052		0.31167	0.00161	0.00022335		0.26714	0.00148	0.00018854		0.27062	0.00104	0.000210991	-214	0.00336	-0.00736	0.01077
188	0.75659	0.69634	0.71546	0.75385	0.75988	188	0.72974	0.81353	0.71574	0.74912	0.74592	188	0.70052	0.80318	0.77466	0.76067	0.74204	188	0.84216	0.84378	0.82565	0.8709	0.77964	0.26857	0.00138	0.000135585		0.26857	0.00132	0.000118411		0.31333	0.00129	0.000128713		0.26857	0.000884591	8.65773e-05		0.27207	0.0012	7.95436e-05	-213	-0.00535	-0.000734901	0.01222
189	0.76904	0.70011	0.71434	0.70497	0.76104	189	0.75682	0.80066	0.72745	0.7519	0.74493	189	0.74564	0.83969	0.779	0.71962	0.73259	189	0.84837	0.80744	0.82122	0.8098	0.78294	0.27	0.00121	0.000105074		0.27	0.00137	0.000140565		0.315	0.00151	0.000194243		0.27	0.00136	0.00016515		0.27352	0.00142	0.000126347	-212	-0.00662	-0.01507	0.01471
190	0.75037	0.70357	0.72344	0.6851	0.76511	190	0.75629	0.81768	0.73514	0.76101	0.74617	190	0.7449	0.79037	0.80131	0.73876	0.743	190	0.80426	0.78011	0.85616	0.82804	0.79075	0.27143	0.00116	9.65702e-05		0.27143	0.00132	0.000127992		0.31667	0.00156	0.000196303		0.27143	0.00105	9.90156e-05		0.27496	0.00103	9.03126e-05	-211	-0.00532	-0.01147	0.01028
191	0.75536	0.70504	0.70548	0.72575	0.76046	191	0.74266	0.80359	0.76013	0.73522	0.742	191	0.73889	0.77748	0.76438	0.72789	0.74348	191	0.86329	0.81902	0.85616	0.88038	0.78294	0.27286	0.00134	9.40935e-05		0.27286	0.0013	0.00010207		0.31833	0.00136	0.000151825		0.27286	0.00124	0.000152149		0.27641	0.00187	0.000149175	-210	-0.00648	-0.00617	0.01496
192	0.74563	0.70184	0.69064	0.76326	0.76278	192	0.73838	0.81273	0.75278	0.75043	0.73968	192	0.75131	0.7872	0.83076	0.7116	0.73587	192	0.87547	0.80038	0.87272	0.8563	0.78794	0.27429	0.00126	0.00010732		0.27429	0.0015	0.000135896		0.32	0.0014	0.000147221		0.27429	0.0012	0.000123935		0.27786	0.000968923	0.0001178	-209	-0.00721	-0.01192	0.01104
193	0.77499	0.69208	0.69584	0.74404	0.7622	193	0.74187	0.82398	0.75123	0.7472	0.74403	193	0.76072	0.75209	0.77481	0.76266	0.74109	193	0.80361	0.83794	0.85668	0.81696	0.78683	0.27571	0.00128	0.000105219		0.27571	0.00127	0.000116168		0.32167	0.00154	0.000164915		0.27571	0.00142	0.000325109		0.27931	0.000977444	0.000121855	-208	-0.01112	-0.00491	0.01519
194	0.72196	0.71762	0.71661	0.71437	0.76278	194	0.77934	0.76411	0.68743	0.74019	0.74599	194	0.77454	0.8466	0.77047	0.68033	0.73966	194	0.81506	0.78534	0.87914	0.84713	0.79131	0.27714	0.00128	0.000111938		0.27714	0.00147	0.000121519		0.32333	0.00147	0.000169793		0.27714	0.00117	0.00012772		0.28075	0.00146	0.000105407	-207	0.00456	-0.00974	0.01814
195	0.70198	0.68509	0.7267	0.70662	0.76046	195	0.78199	0.80559	0.71104	0.77274	0.75292	195	0.75352	0.81207	0.80459	0.70654	0.73681	195	0.84369	0.74904	0.8831	0.84821	0.78184	0.27857	0.00144	9.91228e-05		0.27857	0.00145	0.000123794		0.325	0.00167	0.000165704		0.27857	0.00121	0.000156902		0.2822	0.00106	9.19467e-05	-206	0.00113	-0.01127	0.01528
196	0.7173	0.70626	0.72933	0.69428	0.76394	196	0.76004	0.79933	0.74001	0.76459	0.74521	196	0.7422	0.80739	0.78245	0.76412	0.73353	196	0.82427	0.79932	0.91062	0.86896	0.79245	0.28	0.00148	0.00011464		0.28	0.00121	0.000105101		0.32667	0.00163	0.00018067		0.28	0.00139	0.000194883		0.28365	0.0012	0.000130627	-205	-0.00489	0.000833737	0.0117
197	0.73895	0.73377	0.71199	0.7342	0.76394	197	0.75671	0.77766	0.7374	0.76677	0.74727	197	0.74771	0.86034	0.71189	0.72104	0.73776	197	0.83586	0.81444	0.88389	0.84449	0.78405	0.28143	0.00138	0.000115198		0.28143	0.0015	0.00013373		0.32833	0.00123	0.000140701		0.28143	0.00123	0.000171109		0.28509	0.00144	0.00010252	-204	-0.000786721	-0.0109	0.01295
198	0.74848	0.71801	0.72403	0.73367	0.7657	198	0.73269	0.79083	0.68425	0.76675	0.74788	198	0.77018	0.8054	0.80747	0.74746	0.73871	198	0.8611	0.79611	0.79985	0.81849	0.7846	0.28286	0.00132	0.000117909		0.28286	0.00143	0.000122322		0.33	0.00173	0.000237076		0.28286	0.00129	0.000159033		0.28654	0.00163	0.00015575	-203	0.00592	-0.00688	0.01763
199	0.74241	0.72278	0.69756	0.73331	0.76394	199	0.79199	0.75598	0.75319	0.75486	0.74923	199	0.71649	0.72666	0.77355	0.78701	0.73776	199	0.76489	0.77579	0.8438	0.8389	0.78738	0.28429	0.00129	0.000107642		0.28429	0.00144	0.000202708		0.33167	0.00133	0.000169311		0.28429	0.00135	0.000146113		0.28799	0.00193	0.000119913	-202	0.00439	-0.01099	0.01555
200	0.75499	0.73172	0.74165	0.76872	0.76453	200	0.81635	0.82476	0.72189	0.78635	0.7487	200	0.72195	0.83714	0.75391	0.75536	0.74156	200	0.84422	0.81481	0.84563	0.87305	0.78627	0.28571	0.00137	0.000123929		0.28571	0.0014	0.000141286		0.33333	0.00135	0.000156866		0.28571	0.00137	0.000177697		0.28944	0.00154	0.000104652	-201	-0.00276	-0.00016278	0.0158
201	0.73651	0.69161	0.68489	0.75523	0.7657	201	0.73411	0.80264	0.68479	0.7882	0.74408	201	0.79683	0.76016	0.74008	0.74492	0.74493	201	0.7985	0.79662	0.91738	0.87339	0.78738	0.28714	0.00132	0.000105411		0.28714	0.00144	0.000137004		0.335	0.00137	0.000191043		0.28714	0.00118	0.000136682		0.29088	0.00106	0.000116321	-200	-0.00554	-0.00163	0.01352
202	0.75443	0.70552	0.7054	0.73731	0.76628	202	0.76344	0.79715	0.72906	0.79489	0.73874	202	0.75849	0.74883	0.74836	0.70978	0.73918	202	0.78571	0.77154	0.84818	0.84104	0.78906	0.28857	0.00124	0.000121712		0.28857	0.00133	0.00012937		0.33667	0.00156	0.000163859		0.28857	0.00133	0.000143514		0.29233	0.00147	0.000135231	-199	-0.00651	-0.00638	0.01576
203	0.7449	0.67086	0.71639	0.74236	0.76864	203	0.79577	0.77618	0.72364	0.77449	0.74404	203	0.76692	0.84751	0.77182	0.75747	0.74396	203	0.80961	0.80508	0.88385	0.81318	0.78516	0.29	0.00133	9.34401e-05		0.29	0.00136	0.00012393		0.33833	0.00169	0.000171049		0.29	0.00128	0.000137676		0.29378	0.00116	0.000140007	-198	0.00223	-0.01107	0.01598
204	0.74708	0.72958	0.78027	0.73026	0.7657	204	0.74206	0.75499	0.73828	0.77691	0.74139	204	0.78675	0.77036	0.74973	0.70591	0.73823	204	0.82548	0.79857	0.81041	0.83912	0.78963	0.29143	0.0015	0.000127848		0.29143	0.00152	0.00020778		0.34	0.00133	0.000225622		0.29143	0.00136	0.00015182		0.29522	0.00123	0.000118262	-197	-0.00358	-0.01055	0.01806
205	0.70516	0.70058	0.72236	0.73141	0.76628	205	0.75957	0.75958	0.67559	0.74857	0.74146	205	0.7801	0.77912	0.75775	0.78607	0.73493	205	0.82994	0.79384	0.83537	0.81573	0.78683	0.29286	0.00128	0.000117015		0.29286	0.00136	0.000108564		0.34167	0.00128	0.000136996		0.29286	0.00102	0.000144613		0.29667	0.00117	0.000128655	-196	-0.00305	-0.00463	0.01519
206	0.74231	0.7029	0.7163	0.74592	0.76687	206	0.79568	0.80435	0.71218	0.78329	0.74398	206	0.73628	0.79381	0.77184	0.71836	0.74156	206	0.79351	0.82625	0.82296	0.85172	0.7885	0.29429	0.00133	9.92034e-05		0.29429	0.00141	0.000136953		0.34333	0.00156	0.000224415		0.29429	0.00127	0.000143245		0.29812	0.00142	0.000114084	-195	-0.0048	-0.0065	0.02027
207	0.7663	0.68806	0.71132	0.76264	0.76746	207	0.75823	0.79478	0.74832	0.79451	0.74444	207	0.76303	0.79808	0.78318	0.70234	0.74686	207	0.85628	0.77778	0.85698	0.82986	0.78627	0.29571	0.0013	0.000123641		0.29571	0.00136	0.000146754		0.345	0.00171	0.000220409		0.29571	0.00146	0.000205471		0.29957	0.00127	9.37332e-05	-194	0.00291	-0.00845	0.01849
208	0.71794	0.70001	0.71649	0.74929	0.76982	208	0.77405	0.79238	0.71793	0.74179	0.74332	208	0.71902	0.82862	0.79361	0.75278	0.74204	208	0.83677	0.77912	0.79257	0.83577	0.78349	0.29714	0.00142	0.000115268		0.29714	0.00133	0.000137366		0.34667	0.00136	0.000159676		0.29714	0.00155	0.000173892		0.30101	0.00103	9.06961e-05	-193	-0.0062	-0.00478	0.01567
209	0.73465	0.69817	0.69891	0.71288	0.7734	209	0.71715	0.78495	0.67771	0.7719	0.74575	209	0.70293	0.82904	0.81444	0.72451	0.73823	209	0.79364	0.82414	0.80827	0.84139	0.77692	0.29857	0.00129	0.000110715		0.29857	0.00154	0.000130252		0.34833	0.00139	0.000143746		0.29857	0.00127	0.000179945		0.30246	0.00139	0.000115069	-192	0.00421	-0.00695	0.01657
210	0.72992	0.72759	0.75695	0.74208	0.7722	210	0.72443	0.73965	0.76666	0.79682	0.74397	210	0.75946	0.79465	0.71741	0.69894	0.74252	210	0.84006	0.87808	0.9074	0.86108	0.78571	0.3	0.00142	0.000131746		0.3	0.00166	0.000217682		0.35	0.00141	0.000193744		0.3	0.00117	0.000136089		0.30391	0.00119	0.000110144	-191	-0.00278	-0.00195	0.01677
211	0.736	0.72726	0.74804	0.73294	0.7716	211	0.76724	0.73157	0.75751	0.75976	0.74727	211	0.77297	0.83224	0.7936	0.7245	0.74013	211	0.81357	0.80344	0.8669	0.84172	0.78516	0.30143	0.00125	0.000119843		0.30143	0.00131	0.000118084		0.35167	0.00138	0.000159878		0.30143	0.00141	0.000181679		0.30535	0.00174	0.000130528	-190	0.00149	-0.01076	0.01687
212	0.75643	0.74615	0.70351	0.75283	0.7728	212	0.73357	0.76582	0.7034	0.78611	0.74429	212	0.75629	0.7848	0.77951	0.71828	0.74013	212	0.80629	0.83144	0.83968	0.87437	0.78794	0.30286	0.00127	9.84157e-05		0.30286	0.00148	0.000135503		0.35333	0.0017	0.000161759		0.30286	0.00142	0.000206034		0.3068	0.00117	0.000105453	-189	-0.0033	-0.00818	0.01726
213	0.75175	0.7011	0.73941	0.73737	0.76687	213	0.7618	0.75262	0.75921	0.77386	0.74549	213	0.80205	0.74477	0.75628	0.6929	0.73587	213	0.83042	0.76342	0.83695	0.86802	0.7885	0.30429	0.0014	9.82716e-05		0.30429	0.00142	0.000131068		0.355	0.0015	0.000181365		0.30429	0.00126	0.000131044		0.30825	0.00103	0.000106443	-188	-0.00496	-0.00961	0.01628
214	0.75059	0.72702	0.7359	0.78887	0.77101	214	0.72236	0.74187	0.71104	0.79216	0.74187	214	0.73432	0.79016	0.85537	0.73201	0.74156	214	0.80263	0.82462	0.85283	0.88474	0.78683	0.30571	0.00123	0.00010419		0.30571	0.00119	0.000111347		0.35667	0.00129	0.000142924		0.30571	0.00121	0.000132277		0.3097	0.00125	0.000100189	-187	0.000797529	-0.00197	0.01751
215	0.74346	0.71445	0.74673	0.78719	0.7728	215	0.74874	0.75944	0.71089	0.76461	0.7422	215	0.71427	0.77914	0.84	0.80245	0.73587	215	0.83304	0.77429	0.87278	0.85583	0.79529	0.30714	0.00156	8.64037e-05		0.30714	0.00136	0.000111404		0.35833	0.00114	0.000129151		0.30714	0.00123	0.000130637		0.31114	0.000948551	0.000118616	-186	-0.00224	-0.00432	0.01425
216	0.74686	0.70927	0.71113	0.78702	0.7734	216	0.78083	0.70308	0.72829	0.75494	0.74546	216	0.71106	0.81255	0.76181	0.7311	0.74589	216	0.7929	0.79431	0.89789	0.81391	0.79019	0.30857	0.0012	0.000122224		0.30857	0.00121	0.00011241		0.36	0.00129	0.000209098		0.30857	0.00139	0.000184061		0.31259	0.0014	8.26061e-05	-185	-0.00549	-0.00641	0.01261
217	0.74861	0.69734	0.70612	0.7474	0.7722	217	0.74629	0.77612	0.72354	0.76631	0.74411	217	0.77776	0.82601	0.75564	0.66784	0.73871	217	0.80541	0.79033	0.85622	0.8695	0.78239	0.31	0.00151	8.819e-05		0.31	0.00111	9.4354e-05		0.36167	0.00142	0.000180557		0.31	0.00146	0.000183132		0.31404	0.00113	0.000120788	-184	0.00249	-0.00789	0.01619
218	0.74253	0.7382	0.72234	0.72093	0.7734	218	0.80781	0.74857	0.71898	0.74105	0.74174	218	0.77022	0.79697	0.83369	0.73536	0.73966	218	0.82377	0.80854	0.82246	0.83128	0.7846	0.31143	0.00127	0.000136511		0.31143	0.00126	0.000127861		0.36333	0.0014	0.000172627		0.31143	0.00121	0.000155778		0.31548	0.00133	0.000109592	-183	-0.00464	-0.01222	0.01534
219	0.71041	0.7173	0.70956	0.74482	0.777	219	0.71847	0.78258	0.73035	0.7636	0.74081	219	0.73667	0.80774	0.75588	0.6879	0.73966	219	0.82268	0.79486	0.84852	0.83308	0.7846	0.31286	0.00137	0.000110497		0.31286	0.00124	9.75861e-05		0.365	0.00162	0.000172381		0.31286	0.00126	0.000132594		0.31693	0.00161	0.000118637	-182	-0.00709	-0.00855	0.01741
220	0.73532	0.71686	0.74888	0.72368	0.7776	220	0.73663	0.77406	0.70042	0.82815	0.7441	220	0.74267	0.83733	0.78453	0.70254	0.73823	220	0.84594	0.82321	0.85375	0.87204	0.78405	0.31429	0.00128	0.00012634		0.31429	0.00148	0.000137824		0.36667	0.00156	0.000172151		0.31429	0.00123	0.000117911		0.31838	0.00122	9.29372e-05	-181	0.00115	-0.01706	0.01425
221	0.73382	0.71933	0.70552	0.7646	0.77459	221	0.77926	0.79078	0.71515	0.8073	0.74186	221	0.72375	0.7922	0.7484	0.7583	0.73776	221	0.78587	0.75564	0.85543	0.90187	0.79075	0.31571	0.00131	0.000100552		0.31571	0.00129	0.000108435		0.36833	0.0012	0.000157794		0.31571	0.00119	0.000134691		0.31983	0.00157	0.000121083	-180	-0.00462	-0.01091	0.01218
222	0.74069	0.69693	0.74349	0.78365	0.78003	222	0.78628	0.74659	0.72158	0.80393	0.74406	222	0.7539	0.80984	0.73678	0.68725	0.73918	222	0.83961	0.76149	0.88345	0.86316	0.7846	0.31714	0.00149	0.000111524		0.31714	0.0011	0.000107258		0.37	0.00163	0.000167171		0.31714	0.0013	0.000128553		0.32127	0.00101	0.000155469	-179	-0.00276	-0.01282	0.01236
223	0.74769	0.71206	0.74846	0.74654	0.7764	223	0.75752	0.75362	0.75967	0.76183	0.74376	223	0.74746	0.80599	0.81959	0.71579	0.7354	223	0.80633	0.8077	0.80859	0.85971	0.78405	0.31857	0.00133	0.000115658		0.31857	0.00136	0.000114107		0.37167	0.00139	0.000174346		0.31857	0.00115	0.00014999		0.32272	0.00128	0.000151049	-178	-0.0012	-0.00666	0.01319
224	0.75061	0.72027	0.72912	0.7482	0.77399	224	0.78655	0.75013	0.79503	0.78117	0.74143	224	0.71657	0.83537	0.82211	0.69968	0.74061	224	0.8435	0.81384	0.87667	0.84332	0.78405	0.32	0.00124	0.000123688		0.32	0.00171	0.000153672		0.37333	0.00177	0.00018149		0.32	0.00153	0.000210516		0.32417	0.000972526	0.000142515	-177	-0.00554	-0.00979	0.01303
225	0.73321	0.72908	0.75334	0.74733	0.7776	225	0.79767	0.76667	0.71908	0.72708	0.74373	225	0.75849	0.80206	0.79592	0.73054	0.73493	225	0.82363	0.77973	0.85966	0.84198	0.7846	0.32143	0.00123	0.000110192		0.32143	0.00136	0.000117547		0.375	0.00166	0.00028398		0.32143	0.00148	0.000197577		0.32562	0.00167	0.000106544	-176	0.000228269	-0.01059	0.01507
226	0.75642	0.74124	0.7504	0.75515	0.7758	226	0.75212	0.73444	0.7289	0.79437	0.73976	226	0.7357	0.79103	0.81972	0.73354	0.73776	226	0.86756	0.78744	0.83978	0.86222	0.78627	0.32286	0.00129	0.000116574		0.32286	0.00142	0.000166877		0.37667	0.00112	0.000137413		0.32286	0.00122	0.000139021		0.32706	0.00124	0.000108913	-175	-0.000627991	-0.00345	0.01579
227	0.73546	0.73315	0.74712	0.77758	0.77459	227	0.79206	0.73574	0.70192	0.75318	0.74293	227	0.76379	0.90965	0.7692	0.74794	0.73918	227	0.84096	0.84904	0.82632	0.83847	0.78349	0.32429	0.0014	0.000113238		0.32429	0.00173	0.000151185		0.37833	0.00151	0.000176567		0.32429	0.00149	0.000195319		0.32851	0.00148	0.000101663	-174	0.0021	-0.00821	0.01559
228	0.73254	0.71352	0.73836	0.76347	0.77519	228	0.75274	0.77814	0.72039	0.85057	0.74152	228	0.75023	0.82465	0.79369	0.7455	0.73681	228	0.83877	0.77061	0.85731	0.83675	0.77801	0.32571	0.00147	0.000106618		0.32571	0.00143	0.000132741		0.38	0.00163	0.000214676		0.32571	0.00107	0.000128847		0.32996	0.00115	0.000128428	-173	-0.00287	-0.00855	0.0133
229	0.74164	0.68577	0.69843	0.74881	0.77459	229	0.74281	0.782	0.76175	0.75377	0.74079	229	0.73646	0.79582	0.81195	0.74194	0.743	229	0.82236	0.77696	0.7889	0.85078	0.78906	0.32714	0.0014	0.000115607		0.32714	0.00128	9.22599e-05		0.38167	0.00143	0.000137659		0.32714	0.00142	0.000213954		0.3314	0.001	0.000113019	-172	-5.53959e-05	-0.00791	0.01268
230	0.72466	0.71877	0.74831	0.76438	0.7764	230	0.76077	0.7999	0.68821	0.84428	0.73975	230	0.74044	0.7751	0.82649	0.70452	0.73871	230	0.77366	0.80563	0.8374	0.80422	0.78683	0.32857	0.00128	0.000112153		0.32857	0.0013	0.000128848		0.38333	0.00115	0.000148911		0.32857	0.00111	0.000128306		0.33285	0.00121	0.000107682	-171	-0.00773	-0.00984	0.00547
231	0.73432	0.70349	0.74847	0.76259	0.7764	231	0.7969	0.74592	0.74545	0.81326	0.7439	231	0.74741	0.74568	0.7403	0.74665	0.74156	231	0.85017	0.76975	0.91338	0.80832	0.78019	0.33	0.00149	0.000120417		0.33	0.00137	0.000163014		0.385	0.00136	0.000150042		0.33	0.000983337	0.000126622		0.3343	0.00119	0.000122103	-170	-0.00102	-0.01433	0.01552
232	0.75175	0.7068	0.72165	0.7137	0.77942	232	0.75275	0.75855	0.75691	0.79568	0.74306	232	0.73603	0.8557	0.78169	0.71217	0.74444	232	0.79234	0.82972	0.88239	0.80373	0.79019	0.33143	0.00134	0.000123661		0.33143	0.00123	0.000108486		0.38667	0.00146	0.000159487		0.33143	0.00154	0.000191671		0.33575	0.0012	0.000110742	-169	0.000548042	-0.00695	0.01327
233	0.70992	0.72353	0.75241	0.78776	0.77882	233	0.79491	0.76192	0.70896	0.74064	0.74429	233	0.73198	0.8471	0.8436	0.71024	0.73823	233	0.85062	0.81415	0.86337	0.83532	0.79019	0.33286	0.00124	0.000115868		0.33286	0.00114	0.000100611		0.38833	0.00123	0.000146072		0.33286	0.00127	0.000151237		0.33719	0.00106	0.00013237	-168	-0.00192	-0.01159	0.01244
234	0.74264	0.71192	0.71694	0.80233	0.77882	234	0.72755	0.79225	0.66964	0.80616	0.74121	234	0.71018	0.80059	0.82144	0.68522	0.74061	234	0.86748	0.79633	0.88747	0.84524	0.78683	0.33429	0.00138	0.0001204		0.33429	0.00119	0.000112014		0.39	0.00131	0.000161876		0.33429	0.00111	0.000145341		0.33864	0.00119	9.89516e-05	-167	-0.00735	-0.00697	0.01134
235	0.74663	0.71377	0.71869	0.77106	0.777	235	0.8026	0.7262	0.74316	0.7777	0.73949	235	0.72307	0.8168	0.81427	0.73787	0.73966	235	0.82081	0.81884	0.88747	0.79778	0.79301	0.33571	0.00117	0.000107239		0.33571	0.00151	0.000155102		0.39167	0.00141	0.00014989		0.33571	0.00106	0.000119702		0.34009	0.00195	0.000168749	-166	0.000603819	-0.00218	0.01027
236	0.74994	0.71599	0.75108	0.72805	0.77821	236	0.75048	0.71889	0.75096	0.77523	0.74049	236	0.75746	0.8196	0.82654	0.7376	0.73823	236	0.81138	0.77611	0.89067	0.84457	0.78349	0.33714	0.00134	0.00010418		0.33714	0.00121	0.000105032		0.39333	0.00122	0.000162873		0.33714	0.00163	0.000174883		0.34153	0.00141	0.000111549	-165	-0.01212	-0.00732	0.00986
237	0.75311	0.67445	0.77387	0.76279	0.78247	237	0.79302	0.73403	0.75193	0.81018	0.74111	237	0.73693	0.83383	0.77379	0.78167	0.73681	237	0.81388	0.76444	0.82525	0.84722	0.78405	0.33857	0.00139	0.000121532		0.33857	0.00149	0.000120031		0.395	0.00135	0.000143087		0.33857	0.00131	0.000168777		0.34298	0.0015	0.000134371	-164	0.00336	-0.01246	0.00779
238	0.74923	0.75102	0.74595	0.76027	0.77942	238	0.74037	0.73859	0.77979	0.81581	0.74138	238	0.76627	0.83354	0.77674	0.7329	0.74013	238	0.79586	0.82714	0.84928	0.82678	0.78349	0.34	0.00125	0.000110706		0.34	0.00138	0.000133215		0.39667	0.00155	0.000172475		0.34	0.00134	0.000165195		0.34443	0.00141	0.000107187	-163	-0.00014459	-0.0068	0.00602
239	0.70452	0.69261	0.76231	0.71726	0.78064	239	0.77881	0.76211	0.73353	0.76844	0.74665	239	0.76245	0.79661	0.75087	0.68582	0.73353	239	0.79544	0.75495	0.84959	0.80775	0.7846	0.34143	0.00146	0.000104988		0.34143	0.00148	0.000138516		0.39833	0.00141	0.000139774		0.34143	0.00157	0.000208537		0.34588	0.00157	0.00012385	-162	-0.00196	-0.00267	0.00926
240	0.74465	0.72699	0.74577	0.73156	0.78003	240	0.75344	0.77607	0.7456	0.80928	0.73759	240	0.76681	0.79173	0.73998	0.73033	0.73871	240	0.80346	0.86117	0.79773	0.80428	0.79586	0.34286	0.00146	0.00013531		0.34286	0.00125	0.000116892		0.4	0.0014	0.000168739		0.34286	0.00143	0.000178588		0.34732	0.00157	0.000159743	-161	-0.00223	-0.00597	0.01347
241	0.77673	0.7165	0.73268	0.71554	0.78064	241	0.76433	0.77713	0.7414	0.79893	0.73695	241	0.72135	0.76737	0.74772	0.70744	0.74061	241	0.83687	0.77446	0.85725	0.82479	0.78405	0.34429	0.00143	0.000108525		0.34429	0.00139	0.000135346		0.40167	0.00127	0.000146008		0.34429	0.00133	0.00015833		0.34877	0.0013	0.000134239	-160	-0.01304	-0.01505	0.00995
242	0.75112	0.70551	0.77242	0.77497	0.77942	242	0.79901	0.77731	0.74021	0.80586	0.74205	242	0.71518	0.8276	0.80628	0.72634	0.73871	242	0.82509	0.82644	0.88244	0.86584	0.78349	0.34571	0.00139	0.000143415		0.34571	0.00124	0.000121015		0.40333	0.00121	0.00013144		0.34571	0.00128	0.000156723		0.35022	0.00144	0.000101064	-159	-0.00168	-0.00467	0.00791
243	0.75653	0.67957	0.75846	0.70937	0.78125	243	0.80822	0.76827	0.73373	0.82152	0.74175	243	0.76068	0.80712	0.73857	0.66278	0.74061	243	0.78185	0.83413	0.8629	0.8313	0.78738	0.34714	0.00112	0.000130291		0.34714	0.00122	9.38573e-05		0.405	0.00148	0.000148537		0.34714	0.0013	0.000134788		0.35166	0.00174	0.000123009	-158	-0.00138	-0.01358	0.00755
244	0.74606	0.7126	0.70307	0.77385	0.7837	244	0.75558	0.76382	0.70148	0.79246	0.74426	244	0.69643	0.79872	0.74821	0.7201	0.74061	244	0.90074	0.77294	0.86951	0.84917	0.78683	0.34857	0.00143	8.00644e-05		0.34857	0.00141	0.000114802		0.40667	0.000990225	0.00011191		0.34857	0.00103	0.000127498		0.35311	0.00159	0.000109207	-157	-0.00296	-0.00628	0.00823
245	0.76204	0.73111	0.7575	0.77001	0.78064	245	0.76773	0.75982	0.71502	0.78784	0.74465	245	0.75748	0.82083	0.74002	0.75194	0.73213	245	0.82415	0.80123	0.85623	0.7957	0.78571	0.35	0.00127	0.000124049		0.35	0.00163	0.000133148		0.40833	0.00152	0.000190999		0.35	0.00141	0.000160935		0.35456	0.00162	0.000122747	-156	-0.0072	-0.00519	0.00704
246	0.77075	0.72203	0.74616	0.7548	0.78125	246	0.77343	0.7592	0.73189	0.74354	0.74094	246	0.72395	0.82181	0.83245	0.72399	0.743	246	0.80095	0.86269	0.84311	0.85049	0.78294	0.35143	0.00136	0.000104167		0.35143	0.00132	0.00015208		0.41	0.00135	0.00014954		0.35143	0.00137	0.000182356		0.35601	0.0012	0.000109559	-155	0.00292	0.00482	0.00772
247	0.80746	0.73378	0.7247	0.78232	0.78247	247	0.79599	0.75876	0.70769	0.80623	0.73884	247	0.76182	0.81413	0.79031	0.7066	0.74156	247	0.83823	0.81362	0.87544	0.79463	0.79075	0.35286	0.00142	0.000122885		0.35286	0.00138	0.000133104		0.41167	0.00151	0.000167839		0.35286	0.00135	0.000173932		0.35745	0.00136	0.000155886	-154	-5.41075e-05	-0.00566	0.00537
248	0.7647	0.72596	0.75277	0.76253	0.78247	248	0.75507	0.78524	0.75965	0.7704	0.73696	248	0.75186	0.79221	0.90713	0.68525	0.73446	248	0.82306	0.80894	0.88803	0.86094	0.7885	0.35429	0.00143	0.000115266		0.35429	0.00128	0.00011136		0.41333	0.00138	0.000156278		0.35429	0.00154	0.000244274		0.3589	0.00162	0.000121741	-153	-0.000263506	-0.00142	0.00699
249	0.76821	0.74994	0.78487	0.80068	0.7837	249	0.77425	0.73552	0.75868	0.81519	0.74315	249	0.76155	0.79714	0.7791	0.75213	0.74396	249	0.82859	0.83441	0.84991	0.84233	0.78571	0.35571	0.00132	0.000109178		0.35571	0.00123	0.000103404		0.415	0.00146	0.000162002		0.35571	0.00145	0.000166594		0.36035	0.00118	8.01755e-05	-152	0.00151	-0.00502	0.00462
250	0.75742	0.72149	0.78829	0.7609	0.7837	250	0.74965	0.77601	0.72082	0.76004	0.74361	250	0.74812	0.76695	0.76496	0.72054	0.7312	250	0.82779	0.78566	0.86157	0.81299	0.79415	0.35714	0.00122	0.000106086		0.35714	0.00111	0.000105545		0.41667	0.00128	0.000162518		0.35714	0.00163	0.000239755		0.36179	0.00157	0.000111552	-151	-0.00626	-0.00176	0.005
251	0.79526	0.74904	0.76152	0.78835	0.78125	251	0.74125	0.7134	0.74636	0.80772	0.7403	251	0.76429	0.8245	0.77083	0.69745	0.73634	251	0.80965	0.82929	0.90364	0.87386	0.78349	0.35857	0.00124	0.000114561		0.35857	0.00157	0.000160282		0.41833	0.00139	0.000153321		0.35857	0.00125	0.000166138		0.36324	0.00106	0.000117155	-150	0.00339	-0.01054	0.00104
252	0.78712	0.75682	0.76277	0.75054	0.78309	252	0.7812	0.75733	0.73108	0.82568	0.74072	252	0.74027	0.81001	0.72356	0.75186	0.73399	252	0.80467	0.81496	0.76907	0.86897	0.78294	0.36	0.0013	0.00010519		0.36	0.0014	0.000142437		0.42	0.0013	0.000125516		0.36	0.00128	0.000136964		0.36469	0.00103	0.000103293	-149	0.00255	-0.0057	0.01033
253	0.77171	0.69461	0.77538	0.75711	0.78555	253	0.76049	0.75548	0.71693	0.81246	0.74285	253	0.7643	0.79623	0.83022	0.7634	0.74204	253	0.76595	0.80657	0.83133	0.86492	0.79075	0.36143	0.00133	0.000118898		0.36143	0.00128	9.84984e-05		0.42167	0.00131	0.000154432		0.36143	0.00115	0.00012695		0.36614	0.0012	0.000113956	-148	0.00118	-0.00274	0.00836
254	0.78965	0.71013	0.75572	0.7845	0.78003	254	0.75861	0.78468	0.78342	0.75886	0.74491	254	0.75971	0.77208	0.7918	0.69914	0.73634	254	0.81836	0.8359	0.90252	0.92096	0.79301	0.36286	0.00128	0.000105343		0.36286	0.00131	0.000107614		0.42333	0.00165	0.000212398		0.36286	0.00123	0.00017002		0.36758	0.0017	9.62121e-05	-147	-0.00203	-0.00667	0.00696
255	0.75216	0.74263	0.74257	0.71916	0.78125	255	0.74602	0.77962	0.7506	0.82799	0.74017	255	0.77293	0.78265	0.74497	0.74795	0.73729	255	0.78285	0.79515	0.84277	0.88134	0.79075	0.36429	0.00137	0.000102293		0.36429	0.00132	0.000120406		0.425	0.00141	0.000161596		0.36429	0.0014	0.000181197		0.36903	0.00124	0.000108646	-146	-0.00586	-0.00379	0.00478
256	0.77225	0.72667	0.74489	0.75818	0.78064	256	0.79734	0.76327	0.72056	0.81679	0.74095	256	0.72388	0.77556	0.74365	0.71473	0.74109	256	0.77699	0.79745	0.88582	0.8695	0.78516	0.36571	0.00117	0.000103104		0.36571	0.00109	9.08806e-05		0.42667	0.0013	0.000141426		0.36571	0.00151	0.000199364		0.37048	0.00136	7.95894e-05	-145	0.00464	-0.0046	0.00936
257	0.75624	0.69661	0.75104	0.78666	0.7837	257	0.80098	0.7407	0.72563	0.78978	0.74112	257	0.74744	0.76022	0.81137	0.74285	0.74493	257	0.77512	0.80376	0.82544	0.89601	0.79131	0.36714	0.00141	9.14601e-05		0.36714	0.00125	0.000124405		0.42833	0.00146	0.000177043		0.36714	0.00113	0.000131493		0.37192	0.00162	9.51183e-05	-144	0.00599	-0.00762	0.00489
258	0.78721	0.72412	0.74053	0.73308	0.78064	258	0.79807	0.79476	0.71639	0.81183	0.74241	258	0.73984	0.81709	0.77039	0.72558	0.7354	258	0.83218	0.7609	0.8812	0.82937	0.7846	0.36857	0.00122	0.000117913		0.36857	0.00139	0.000168782		0.43	0.00136	0.000154046		0.36857	0.00133	0.000154405		0.37337	0.00151	0.000106503	-143	-0.00594	-0.000940988	0.00366
259	0.72568	0.72562	0.73196	0.7655	0.78003	259	0.78343	0.73328	0.75645	0.81637	0.74568	259	0.76972	0.77423	0.81332	0.71539	0.73634	259	0.82148	0.83216	0.83859	0.87846	0.79245	0.37	0.00145	8.71587e-05		0.37	0.0013	0.000112064		0.43167	0.00142	0.000170485		0.37	0.00115	0.00010611		0.37482	0.0013	0.00016212	-142	-0.00311	-0.00526	0.00358
260	0.76784	0.71802	0.76234	0.75388	0.78186	260	0.74577	0.76373	0.75389	0.81309	0.74581	260	0.74325	0.78456	0.77852	0.73393	0.73871	260	0.86086	0.79357	0.86455	0.88728	0.7885	0.37143	0.00127	0.000108564		0.37143	0.00141	0.000113873		0.43333	0.00124	0.000168368		0.37143	0.00131	0.000167084		0.37627	0.00136	0.000130693	-141	-0.01064	-0.00805	0.00447
261	0.75769	0.74343	0.69545	0.79604	0.78247	261	0.81518	0.76738	0.68758	0.78412	0.73821	261	0.78726	0.79729	0.79706	0.70638	0.73729	261	0.81203	0.79987	0.85766	0.82947	0.79019	0.37286	0.00141	0.000113362		0.37286	0.0013	0.000137502		0.435	0.00118	0.000103624		0.37286	0.00129	0.00014418		0.37771	0.00131	0.000122824	-140	-0.00206	-0.01381	0.00791
262	0.76103	0.7285	0.77951	0.78252	0.78125	262	0.82133	0.83616	0.70658	0.78929	0.74124	262	0.73644	0.77805	0.81174	0.71095	0.73776	262	0.80365	0.76858	0.88364	0.84192	0.78571	0.37429	0.00141	0.000108548		0.37429	0.00112	0.000101328		0.43667	0.00145	0.000152949		0.37429	0.00115	0.000140227		0.37916	0.00127	0.000125574	-139	-0.00176	-0.00823	0.000403471
263	0.76656	0.7242	0.73834	0.80668	0.77942	263	0.78803	0.76138	0.73669	0.80675	0.74084	263	0.71845	0.74894	0.77568	0.75965	0.74204	263	0.80507	0.8037	0.85395	0.87422	0.79019	0.37571	0.00128	0.000124042		0.37571	0.00123	0.000108774		0.43833	0.00156	0.000183655		0.37571	0.00138	0.000130322		0.38061	0.00125	9.69319e-05	-138	-0.00537	-0.00504	0.000812861
264	0.78008	0.73257	0.73328	0.75219	0.78003	264	0.80186	0.81174	0.75438	0.84817	0.74292	264	0.7307	0.76563	0.73806	0.67547	0.74109	264	0.76059	0.79681	0.88031	0.83051	0.78627	0.37714	0.00137	0.00010205		0.37714	0.00133	0.000134013		0.44	0.00143	0.000164341		0.37714	0.00118	0.000138053		0.38205	0.00114	9.66351e-05	-137	-0.000213669	-0.00243	0.00181
265	0.76848	0.74324	0.74406	0.8045	0.78309	265	0.75707	0.76432	0.69285	0.76049	0.73904	265	0.72576	0.82986	0.76552	0.74711	0.74204	265	0.78831	0.79389	0.83757	0.86645	0.78627	0.37857	0.00126	0.000112863		0.37857	0.0013	0.000102469		0.44167	0.00145	0.000150003		0.37857	0.00131	0.000173242		0.3835	0.0013	0.000108526	-136	0.000933058	-0.00893	0.00107
266	0.77791	0.74345	0.78605	0.77335	0.78309	266	0.79837	0.80051	0.77867	0.77028	0.7423	266	0.74323	0.79877	0.77029	0.73621	0.743	266	0.83128	0.76531	0.86105	0.87375	0.78184	0.38	0.00136	8.47565e-05		0.38	0.00143	0.000104432		0.44333	0.00142	0.000135663		0.38	0.00129	0.000168386		0.38495	0.0012	0.000113807	-135	-0.00505	0.000465678	0.00513
267	0.78431	0.75172	0.78327	0.82085	0.78125	267	0.7744	0.79608	0.74286	0.82437	0.74398	267	0.78248	0.80802	0.78639	0.726	0.74013	267	0.82713	0.87066	0.90377	0.82203	0.78738	0.38143	0.00138	9.9356e-05		0.38143	0.00135	0.000106005		0.445	0.00125	0.000145854		0.38143	0.00137	0.000142269		0.3864	0.00106	9.28947e-05	-134	-0.0062	-0.00366	0.00272
268	0.80177	0.72881	0.74111	0.78563	0.78003	268	0.78737	0.77449	0.73575	0.84414	0.7395	268	0.71734	0.78469	0.69797	0.73483	0.74156	268	0.84287	0.79426	0.81524	0.87681	0.78184	0.38286	0.0011	0.000130476		0.38286	0.00151	0.000149004		0.44667	0.00148	0.000173027		0.38286	0.00113	0.000131987		0.38784	0.00141	9.60606e-05	-133	-0.0014	-0.00135	0.00232
269	0.76889	0.70911	0.74802	0.77123	0.78003	269	0.78722	0.79155	0.72675	0.78324	0.7393	269	0.74391	0.77698	0.80402	0.71685	0.73823	269	0.80156	0.793	0.87959	0.8438	0.79131	0.38429	0.00127	9.80654e-05		0.38429	0.00129	0.000135551		0.44833	0.00163	0.000191453		0.38429	0.00139	0.000163611		0.38929	0.00139	0.000103871	-132	-0.008	-0.000296707	0.00123
270	0.78055	0.71674	0.79108	0.76347	0.78309	270	0.80205	0.78463	0.70268	0.79712	0.74243	270	0.72287	0.7628	0.8258	0.72462	0.74013	270	0.82258	0.80337	0.8675	0.84965	0.79075	0.38571	0.00136	0.000101776		0.38571	0.00134	0.000112088		0.45	0.00153	0.000178396		0.38571	0.00136	0.000189003		0.39074	0.0012	0.000119272	-131	-0.00242	-0.00311	0.00221
271	0.75928	0.72628	0.76978	0.79723	0.78186	271	0.7928	0.77577	0.72191	0.78494	0.74332	271	0.767	0.82191	0.80967	0.69536	0.73729	271	0.77325	0.80453	0.87376	0.81597	0.78129	0.38714	0.00127	0.000122562		0.38714	0.0012	0.000114056		0.45167	0.00145	0.000176755		0.38714	0.0013	0.000171086		0.39219	0.00161	8.97886e-05	-130	0.00474	-0.00592	0.00325
272	0.7659	0.71595	0.71442	0.80152	0.77882	272	0.77925	0.75258	0.72617	0.76666	0.74068	272	0.7645	0.82345	0.75295	0.7711	0.74444	272	0.81779	0.83975	0.84435	0.862	0.78184	0.38857	0.00144	0.000119644		0.38857	0.00152	0.000136547		0.45333	0.00115	0.000113014		0.38857	0.00111	0.00010782		0.39363	0.00151	0.000120178	-129	0.00263	-0.00159	0.00391
273	0.74817	0.74096	0.77709	0.81476	0.78003	273	0.79495	0.7611	0.73071	0.80218	0.74222	273	0.76236	0.78976	0.79263	0.70487	0.73681	273	0.79183	0.83898	0.79422	0.82997	0.78571	0.39	0.00128	0.000124606		0.39	0.0013	0.000121139		0.455	0.00139	0.00015176		0.39	0.00127	0.000150037		0.39508	0.00122	0.000131821	-128	-0.000355709	-0.00372	-0.000917147
274	0.81474	0.73484	0.74944	0.79631	0.78186	274	0.80375	0.7611	0.74452	0.78443	0.74697	274	0.71373	0.79794	0.77554	0.73246	0.73213	274	0.80637	0.80613	0.9043	0.83367	0.78963	0.39143	0.00113	0.000102218		0.39143	0.00121	8.69111e-05		0.45667	0.00159	0.000175405		0.39143	0.00122	0.000155652		0.39653	0.00113	8.12009e-05	-127	-0.00738	-0.01131	0.00269
275	0.77515	0.72694	0.74052	0.7351	0.77942	275	0.77315	0.80907	0.7206	0.86405	0.74449	275	0.72953	0.80744	0.7476	0.72943	0.74061	275	0.82972	0.82312	0.80555	0.86501	0.79188	0.39286	0.00126	8.54714e-05		0.39286	0.00113	9.90767e-05		0.45833	0.00127	0.000122898		0.39286	0.00116	0.000122948		0.39797	0.00139	0.000116012	-126	-0.00668	0.00423	-0.000619557
276	0.78935	0.73412	0.7564	0.76761	0.77942	276	0.84938	0.78737	0.73633	0.74319	0.74131	276	0.6943	0.81967	0.75343	0.72116	0.74832	276	0.78224	0.76312	0.86158	0.81447	0.78906	0.39429	0.00148	0.000102051		0.39429	0.00142	0.000146628		0.46	0.00121	0.000127385		0.39429	0.00137	0.000150885		0.39942	0.00106	0.00010446	-125	-0.001	0.00209	0.00229
277	0.76017	0.71409	0.75072	0.81659	0.78186	277	0.79799	0.77352	0.69772	0.80433	0.74165	277	0.70603	0.82469	0.73469	0.73258	0.7354	277	0.79645	0.74324	0.90274	0.82947	0.78349	0.39571	0.00118	0.000129339		0.39571	0.0013	0.000110671		0.46167	0.00127	0.00015636		0.39571	0.00123	0.000136716		0.40087	0.00111	0.000108624	-124	-0.00482	0.00274	0.000828459
278	0.75563	0.6905	0.73478	0.77839	0.77821	278	0.77845	0.71108	0.73045	0.78646	0.74355	278	0.71348	0.7899	0.74473	0.73439	0.73634	278	0.801	0.85619	0.82238	0.80922	0.7791	0.39714	0.00126	0.000105547		0.39714	0.00131	0.000123678		0.46333	0.0013	0.00014755		0.39714	0.00137	0.000168395		0.40232	0.0012	9.94502e-05	-123	-0.00216	-0.00888	-0.00246
279	0.75998	0.75021	0.74904	0.79399	0.77942	279	0.76324	0.75317	0.73739	0.78487	0.74154	279	0.72216	0.78162	0.81451	0.73774	0.73353	279	0.84058	0.81899	0.89126	0.82829	0.78794	0.39857	0.0015	9.6628e-05		0.39857	0.00123	0.000136207		0.465	0.00132	0.000195636		0.39857	0.00123	0.000160091		0.40376	0.00108	0.000121423	-122	-0.00497	-0.00281	0.000640295
280	0.75842	0.75729	0.7607	0.8026	0.7758	280	0.78582	0.78107	0.74133	0.78816	0.74291	280	0.73377	0.79831	0.81604	0.72314	0.73213	280	0.85924	0.8281	0.80184	0.85758	0.7846	0.4	0.00139	0.000126025		0.4	0.00134	0.000123049		0.46667	0.00147	0.000163614		0.4	0.00137	0.000142841		0.40521	0.0012	0.000100228	-121	0.00658	0.00573	0.000477056
281	0.7346	0.72455	0.72167	0.75326	0.777	281	0.76047	0.78468	0.7733	0.80107	0.74361	281	0.74992	0.75007	0.80467	0.71349	0.73634	281	0.80202	0.81971	0.82978	0.85543	0.78129	0.40143	0.00139	0.000110968		0.40143	0.0012	0.000103733		0.46833	0.00137	0.000139897		0.40143	0.00107	0.000127824		0.40666	0.00109	0.000145806	-120	-0.00251	0.00105	-0.00321
282	0.76766	0.7245	0.77898	0.77319	0.77882	282	0.79013	0.75413	0.76301	0.83775	0.74309	282	0.74313	0.80839	0.81822	0.78209	0.73446	282	0.86809	0.7952	0.86493	0.85424	0.78794	0.40286	0.00134	0.000116114		0.40286	0.00153	0.000123184		0.47	0.00146	0.000175349		0.40286	0.00151	0.000192617		0.4081	0.0013	0.000105817	-119	-0.00572	-0.00646	-0.00114
283	0.75984	0.70449	0.77421	0.73478	0.77942	283	0.77078	0.76139	0.74552	0.78156	0.74137	283	0.76762	0.79015	0.72896	0.71406	0.73966	283	0.79198	0.79026	0.80988	0.81191	0.7885	0.40429	0.00142	0.000103077		0.40429	0.00112	9.37115e-05		0.47167	0.0018	0.000226468		0.40429	0.00148	0.000167513		0.40955	0.00125	8.83114e-05	-118	-0.0028	-0.00744	0.000908878
284	0.75034	0.72548	0.77226	0.79594	0.7776	284	0.82568	0.81633	0.74173	0.8082	0.74347	284	0.7361	0.7419	0.78834	0.73314	0.73166	284	0.85407	0.78945	0.82465	0.78393	0.78738	0.40571	0.00129	0.000114045		0.40571	0.00124	0.000113396		0.47333	0.00143	0.000200566		0.40571	0.00115	0.000132669		0.411	0.00138	0.000150875	-117	-0.00111	-0.00341	-0.00309
285	0.74828	0.73538	0.76678	0.79802	0.77942	285	0.80804	0.77385	0.76149	0.8082	0.74255	285	0.71926	0.79107	0.77402	0.70853	0.74061	285	0.82296	0.75232	0.8351	0.84061	0.78627	0.40714	0.00142	0.00010993		0.40714	0.00138	0.000129356		0.475	0.00144	0.00014875		0.40714	0.00127	0.000144921		0.41245	0.00106	0.000120405	-116	0.00995	-0.00315	-0.00051556
286	0.72181	0.76234	0.79952	0.79639	0.7776	286	0.73532	0.7752	0.73504	0.77612	0.7434	286	0.73392	0.8084	0.75925	0.72791	0.73871	286	0.8045	0.79523	0.82668	0.88132	0.79358	0.40857	0.00131	0.000121672		0.40857	0.00127	0.000120236		0.47667	0.00159	0.00014589		0.40857	0.00121	0.00014283		0.41389	0.0011	0.000100813	-115	-0.00412	0.00285	-0.0025
287	0.7255	0.69954	0.75167	0.74282	0.77821	287	0.75496	0.81393	0.76824	0.79862	0.7405	287	0.75238	0.83006	0.77174	0.72829	0.73823	287	0.81091	0.85101	0.85858	0.86659	0.7791	0.41	0.00138	0.000103585		0.41	0.00145	0.000127049		0.47833	0.00149	0.000186795		0.41	0.0011	0.000125306		0.41534	0.00188	0.000109146	-114	-0.00568	0.00254	0.00148
288	0.7424	0.71348	0.73449	0.78256	0.7764	288	0.82917	0.78809	0.71488	0.75819	0.74338	288	0.76698	0.7973	0.80133	0.76211	0.73871	288	0.82378	0.75932	0.86385	0.85242	0.77529	0.41143	0.00127	0.000117854		0.41143	0.00119	0.000105928		0.48	0.00158	0.000169749		0.41143	0.00155	0.000191928		0.41679	0.00105	9.52801e-05	-113	0.0044	-0.00132	-0.00063704
289	0.77448	0.69523	0.76095	0.77469	0.7734	289	0.80948	0.82372	0.71858	0.818	0.74538	289	0.72622	0.74397	0.80832	0.72859	0.73399	289	0.75452	0.8038	0.84571	0.87232	0.78294	0.41286	0.00137	0.000105145		0.41286	0.00128	0.000130656		0.48167	0.00137	0.000180282		0.41286	0.00136	0.000172622		0.41823	0.00139	0.000109732	-112	-0.00565	0.00145	0.00173
290	0.74926	0.68976	0.77957	0.78241	0.7764	290	0.82809	0.76262	0.7415	0.78892	0.74488	290	0.74941	0.75422	0.80437	0.71213	0.73587	290	0.79156	0.82728	0.85852	0.80671	0.7885	0.41429	0.00142	0.000102706		0.41429	0.00144	0.000162007		0.48333	0.00118	0.000142237		0.41429	0.00139	0.000158945		0.41968	0.0013	8.73885e-05	-111	0.0035	-0.00284	0.00154
291	0.75428	0.70143	0.77647	0.80208	0.77519	291	0.78372	0.81768	0.71609	0.85531	0.74251	291	0.73856	0.80192	0.79246	0.72958	0.7354	291	0.7477	0.77306	0.94381	0.88709	0.78516	0.41571	0.00138	0.000133921		0.41571	0.00124	0.000111303		0.485	0.00127	0.000127893		0.41571	0.00129	0.000141439		0.42113	0.0012	8.91181e-05	-110	-0.000455654	0.000216765	-9.25208e-05
292	0.7305	0.72346	0.7719	0.78093	0.7758	292	0.83555	0.81006	0.71926	0.82218	0.74159	292	0.71604	0.7833	0.71058	0.71945	0.73213	292	0.85881	0.81192	0.87585	0.83191	0.78571	0.41714	0.00119	0.000168988		0.41714	0.00144	0.000116162		0.48667	0.00171	0.000226077		0.41714	0.00137	0.000167487		0.42258	0.00119	0.000125088	-109	-0.00492	-0.000999029	0.00029903
293	0.7133	0.72111	0.76693	0.7103	0.777	293	0.83657	0.78448	0.68765	0.83441	0.74395	293	0.74373	0.78968	0.83895	0.76918	0.73776	293	0.74181	0.84546	0.85678	0.86211	0.78074	0.41857	0.00119	9.20911e-05		0.41857	0.00143	0.000143126		0.48833	0.00142	0.000155663		0.41857	0.00122	0.0001521		0.42402	0.00159	9.30717e-05	-108	0.00123	-0.00013334	-0.00026911
294	0.73981	0.70436	0.75855	0.81189	0.7764	294	0.80256	0.86291	0.74181	0.79603	0.7471	294	0.74898	0.83323	0.7698	0.77891	0.73259	294	0.81934	0.85601	0.80865	0.81748	0.78963	0.42	0.00121	0.000104405		0.42	0.00116	9.0086e-05		0.49	0.00134	0.000167534		0.42	0.00134	0.000141737		0.42547	0.00111	0.000116671	-107	-0.00817	-0.0024	0.00164
295	0.74614	0.71698	0.7931	0.76201	0.77459	295	0.76817	0.79153	0.74132	0.75579	0.74087	295	0.72962	0.77373	0.75953	0.68886	0.73729	295	0.80405	0.80409	0.86702	0.8361	0.78571	0.42143	0.00127	9.22828e-05		0.42143	0.00144	0.000130391		0.49167	0.00131	0.000150332		0.42143	0.00129	0.000166051		0.42692	0.00106	0.00011284	-106	0.0017	0.002	0.000992997
296	0.75975	0.68965	0.74095	0.77095	0.77399	296	0.79767	0.75555	0.70425	0.8251	0.74756	296	0.76546	0.79811	0.80606	0.73128	0.74348	296	0.79808	0.82928	0.85712	0.79567	0.78405	0.42286	0.0013	0.000117318		0.42286	0.0013	0.000128802		0.49333	0.0013	0.000135436		0.42286	0.00119	0.000146504		0.42836	0.00135	0.000103141	-105	-0.00488	-5.22669e-05	-0.000606504
297	0.7255	0.72987	0.79399	0.79132	0.7764	297	0.81323	0.7449	0.75802	0.81203	0.7466	297	0.71494	0.75167	0.77962	0.75184	0.73446	297	0.79841	0.8266	0.87159	0.8341	0.79358	0.42429	0.00113	0.000119169		0.42429	0.0014	0.000138114		0.495	0.00159	0.000183239		0.42429	0.00134	0.000181549		0.42981	0.00125	0.000174283	-104	-0.00083459	0.006	0.00027639
298	0.73713	0.70332	0.72763	0.75612	0.77519	298	0.78007	0.83023	0.72391	0.79089	0.74384	298	0.74413	0.81698	0.81232	0.74808	0.73776	298	0.80223	0.80339	0.89592	0.83198	0.78627	0.42571	0.00131	8.4697e-05		0.42571	0.00121	0.000101853		0.49667	0.00144	0.000146731		0.42571	0.00137	0.000176798		0.43126	0.00105	0.000131776	-103	-0.00353	0.00208	0.00142
299	0.71798	0.69254	0.76834	0.77104	0.77399	299	0.80777	0.75853	0.76637	0.82009	0.74424	299	0.7024	0.83184	0.80078	0.72069	0.73823	299	0.82606	0.82218	0.87733	0.87721	0.78405	0.42714	0.00126	0.000113178		0.42714	0.00133	0.000114866		0.49833	0.00114	0.000116274		0.42714	0.00116	0.00014688		0.43271	0.00138	0.000121868	-102	-0.000598654	0.00156	0.00404
300	0.73305	0.71424	0.7622	0.75936	0.7734	300	0.80748	0.77239	0.75972	0.76043	0.74437	300	0.74339	0.78696	0.82076	0.74002	0.73446	300	0.8136	0.81753	0.86607	0.84127	0.78239	0.42857	0.00132	0.000113492		0.42857	0.00142	0.000130088		0.5	0.00148	0.000245533		0.42857	0.00149	0.000162901		0.43415	0.00104	9.91978e-05	-101	-0.00261	-0.00354	0.000452761
301	0.71982	0.69811	0.72857	0.79587	0.77519	301	0.80383	0.80235	0.74902	0.83487	0.74339	301	0.77057	0.87028	0.74995	0.74309	0.73493	301	0.8045	0.80396	0.86607	0.84734	0.79301	0.43	0.0013	0.000104962		0.43	0.0014	0.000129294						0.43	0.00115	0.000151127		0.4356	0.00107	0.000132187	-100	-0.00712	-0.00481	0.00429
302	0.71803	0.72804	0.78431	0.77891	0.77519	302	0.79323	0.80403	0.73208	0.76688	0.74038	302	0.77712	0.76284	0.78037	0.75066	0.72889	302	0.80799	0.83652	0.92097	0.83835	0.78963	0.43143	0.00139	0.00010817		0.43143	0.00153	0.000156254						0.43143	0.000950531	0.000123844		0.43705	0.0015	9.82021e-05	-99	0.00109	0.000649787	0.00682
303	0.75367	0.71705	0.75311	0.82707	0.77519	303	0.80957	0.76396	0.80058	0.80388	0.74296	303	0.73677	0.79843	0.79066	0.71665	0.73493	303	0.86291	0.78835	0.88393	0.82406	0.78294	0.43286	0.00133	0.000114467		0.43286	0.0012	0.000116951						0.43286	0.00148	0.000227793		0.43849	0.00142	0.00012407	-98	0.00168	0.001	0.00818
304	0.72576	0.67854	0.76104	0.76094	0.7734	304	0.79875	0.79846	0.75842	0.74379	0.74239	304	0.74568	0.77243	0.7813	0.73319	0.73918	304	0.76676	0.8448	0.85925	0.80223	0.7885	0.43429	0.00134	0.000104468		0.43429	0.00138	0.000136516						0.43429	0.0012	0.000128523		0.43994	0.00122	0.000100489	-97	0.00327	0.00345	0.00975
305	0.70034	0.72034	0.72087	0.76237	0.7722	305	0.81256	0.80567	0.71704	0.79844	0.74589	305	0.72871	0.83034	0.82102	0.7211	0.73871	305	0.74264	0.78097	0.85925	0.83107	0.7885	0.43571	0.0014	0.000115318		0.43571	0.00127	0.000103041						0.43571	0.00115	0.000164178		0.44139	0.00149	8.8701e-05	-96	-0.0055	-0.00247	0.00937
306	0.71327	0.70342	0.76908	0.7843	0.7722	306	0.83171	0.82929	0.71402	0.78035	0.74085	306	0.7448	0.82224	0.73916	0.72568	0.74061	306	0.78731	0.83447	0.90156	0.88173	0.77855	0.43714	0.00122	0.000123839		0.43714	0.00167	0.000163747						0.43714	0.00131	0.000196496		0.44284	0.00117	0.000123539	-95	-0.00908	-0.00665	0.00568
307	0.74533	0.70539	0.77594	0.78743	0.7734	307	0.81184	0.77556	0.75135	0.82039	0.74205	307	0.74987	0.79509	0.78638	0.70581	0.74061	307	0.77679	0.79608	0.83964	0.90701	0.78129	0.43857	0.00139	9.74349e-05		0.43857	0.00114	0.000100135						0.43857	0.0014	0.000205895		0.44428	0.00167	9.26888e-05	-94	0.00995	0.00535	0.00943
308	0.71059	0.69893	0.75011	0.79505	0.77399	308	0.78779	0.79774	0.75711	0.81397	0.74385	308	0.74095	0.7973	0.79884	0.72631	0.73259	308	0.81755	0.78854	0.81618	0.89369	0.78349	0.44	0.0013	0.000119136		0.44	0.00145	0.000108485						0.44	0.00104	0.00011042		0.44573	0.001	9.63342e-05	-93	-0.00484	0.00259	0.00806
309	0.71137	0.72707	0.75831	0.80833	0.7734	309	0.84122	0.78984	0.75679	0.85801	0.74228	309	0.76112	0.80028	0.76665	0.73231	0.73446	309	0.82433	0.79494	0.81618	0.81551	0.78349	0.44143	0.00117	0.000117883		0.44143	0.00173	0.000168163						0.44143	0.0011	0.000119675		0.44718	0.00141	0.000132159	-92	-0.00513	0.00184	0.00722
310	0.68143	0.71967	0.78218	0.75882	0.77459	310	0.81648	0.81297	0.72216	0.79704	0.74936	310	0.71776	0.79369	0.76746	0.73866	0.73681	310	0.78762	0.77751	0.84306	0.80797	0.78349	0.44286	0.00117	9.46984e-05		0.44286	0.00125	0.000126654						0.44286	0.00137	0.00016424		0.44863	0.00112	8.36449e-05	-91	-0.01028	-0.00168	0.01297
311	0.74736	0.70347	0.7706	0.79237	0.77399	311	0.79447	0.80496	0.70966	0.785	0.74367	311	0.74046	0.80772	0.79314	0.72278	0.72889	311	0.79028	0.81584	0.84306	0.87585	0.78963	0.44429	0.00138	9.02643e-05		0.44429	0.00119	9.34034e-05						0.44429	0.00143	0.000216616		0.45007	0.00191	0.00010972	-90	-0.00606	0.00103	0.0105
312	0.75866	0.71475	0.77984	0.77497	0.7728	312	0.79335	0.81989	0.7366	0.85447	0.74311	312	0.73364	0.77497	0.77823	0.72165	0.73074	312	0.8065	0.78758	0.84306	0.83955	0.79643	0.44571	0.00117	0.000106727		0.44571	0.00119	0.000125656						0.44571	0.00142	0.000141296		0.45152	0.00197	0.000123571	-89	-0.00532	-0.00216	0.00992
313	0.70961	0.71413	0.75262	0.74365	0.7716	313	0.78124	0.82243	0.68297	0.77995	0.7406	313	0.7276	0.78343	0.81626	0.74781	0.73399	313	0.83793	0.78061	0.79446	0.77405	0.78963	0.44714	0.00142	9.65636e-05		0.44714	0.00133	0.00010119						0.44714	0.00135	0.000120359		0.45297	0.00113	9.08558e-05	-88	-0.00549	0.00437	0.01347
314	0.70975	0.74289	0.74758	0.75094	0.7734	314	0.77293	0.85205	0.70399	0.80223	0.74553	314	0.74805	0.81336	0.74054	0.72879	0.73966	314	0.81907	0.79009	0.81171	0.81935	0.78184	0.44857	0.00126	0.000118772		0.44857	0.00133	0.00011718						0.44857	0.0012	0.000151469		0.45441	0.00109	0.000177484	-87	-0.00465	0.00625	0.01214
315	0.73555	0.70295	0.7244	0.81082	0.7722	315	0.83618	0.78299	0.73484	0.84547	0.74151	315	0.73332	0.77029	0.79701	0.7404	0.73587	315	0.81175	0.8325	0.89454	0.85777	0.78794	0.45	0.00126	9.35928e-05		0.45	0.00117	0.000106524						0.45	0.00126	0.000148473		0.45586	0.00134	0.000111162	-86	-0.00414	-0.00144	0.00996
316	0.69687	0.74232	0.74457	0.81329	0.77459	316	0.8305	0.85617	0.77412	0.75654	0.74126	316	0.74683	0.78407	0.76291	0.74071	0.73776	316	0.8195	0.8134	0.90466	0.89358	0.78683	0.45143	0.00123	0.00010653		0.45143	0.00138	0.000126672						0.45143	0.00144	0.000231195		0.45731	0.00109	0.000111758	-85	0.00209	-0.00204	0.01455
317	0.73453	0.72716	0.77243	0.79428	0.77519	317	0.79474	0.815	0.78468	0.77888	0.74372	317	0.75787	0.79984	0.81184	0.69093	0.7354	317	0.83612	0.78084	0.83363	0.86795	0.78405	0.45286	0.00116	0.000118122		0.45286	0.00121	9.70845e-05						0.45286	0.00119	0.000129516		0.45876	0.00162	0.000112806	-84	-0.00581	0.00345	0.01612
318	0.69282	0.71098	0.75108	0.7606	0.77519	318	0.7986	0.80743	0.73907	0.78023	0.74196	318	0.77681	0.8438	0.77299	0.79167	0.74156	318	0.84128	0.77077	0.87943	0.83048	0.79188	0.45429	0.00128	0.000102141		0.45429	0.00133	0.000110186						0.45429	0.0013	0.000143381		0.4602	0.00156	0.00010487	-83	0.00179	-0.00116	0.01351
319	0.71389	0.71447	0.78524	0.77424	0.7722	319	0.85165	0.73425	0.77806	0.82547	0.74566	319	0.77372	0.75752	0.81085	0.67557	0.73166	319	0.83089	0.82162	0.84615	0.84665	0.78627	0.45571	0.00152	0.000110199		0.45571	0.00137	0.000142598						0.45571	0.00118	0.000113861		0.46165	0.00115	0.000106173	-82	0.000992995	-0.00134	0.01506
320	0.70596	0.747	0.7758	0.82374	0.76982	320	0.78059	0.76719	0.69469	0.78892	0.73999	320	0.75613	0.82023	0.75881	0.65871	0.73776	320	0.91734	0.81456	0.84796	0.8642	0.78627	0.45714	0.00164	0.00014992		0.45714	0.00126	0.000104835						0.45714	0.00122	0.000114789		0.4631	0.0013	9.82345e-05	-81	0.00629	-0.00281	0.01402
321	0.74625	0.72038	0.73288	0.78058	0.7728	321	0.86887	0.78522	0.76386	0.72995	0.73779	321	0.74543	0.75458	0.79018	0.70295	0.73446	321	0.79666	0.81847	0.857	0.85745	0.7885	0.45857	0.00133	0.000138029		0.45857	0.0012	0.000112773						0.45857	0.00149	0.000161813		0.46454	0.0013	9.15395e-05	-80	-0.00168	0.00532	0.01581
322	0.71099	0.68309	0.74035	0.77423	0.7722	322	0.81409	0.7833	0.72502	0.83936	0.73656	322	0.76157	0.78225	0.77455	0.79666	0.73306	322	0.81227	0.79969	0.83979	0.89177	0.78129	0.46	0.00139	0.000100737		0.46	0.00132	0.000124157						0.46	0.00136	0.000162288		0.46599	0.00146	0.000128156	-79	-0.00296	0.00519	0.02113
323	0.70937	0.69658	0.76358	0.80323	0.77399	323	0.81409	0.78654	0.78812	0.78964	0.74755	323	0.71738	0.77418	0.84184	0.74684	0.73823	323	0.86683	0.77465	0.85936	0.84232	0.78571	0.46143	0.0014	9.95506e-05		0.46143	0.00121	0.000106636						0.46143	0.00134	0.000160603		0.46744	0.00112	0.000137104	-78	-0.00403	0.00656	0.02229
324	0.71134	0.66895	0.73525	0.77701	0.7728	324	0.79074	0.80663	0.73783	0.74107	0.74015	324	0.75596	0.81017	0.76602	0.67201	0.74061	324	0.82727	0.8291	0.79246	0.85744	0.7885	0.46286	0.00139	0.000117864		0.46286	0.00139	0.000107087						0.46286	0.00143	0.000157585		0.46889	0.00115	8.22826e-05	-77	-0.00554	9.97765e-05	0.01779
325	0.75004	0.7258	0.7477	0.72451	0.77101	325	0.77717	0.76526	0.77473	0.78954	0.73853	325	0.75055	0.83604	0.7673	0.72447	0.73446	325	0.73747	0.81661	0.89029	0.85645	0.78683	0.46429	0.00139	0.000115641		0.46429	0.00134	0.000117158						0.46429	0.00115	0.000183321		0.47033	0.00102	0.000102443	-76	-0.0055	0.000685858	0.01996
326	0.76059	0.71908	0.7741	0.80637	0.7722	326	0.81349	0.8324	0.68152	0.79588	0.74347	326	0.75413	0.85546	0.771	0.77792	0.72797	326	0.80858	0.76064	0.87745	0.81708	0.78794	0.46571	0.00108	0.00010327		0.46571	0.00137	0.000128145						0.46571	0.0015	0.000204233		0.47178	0.00111	0.000101791	-75	-0.003	-0.00367	0.02323
327	0.74255	0.72522	0.72115	0.76219	0.7728	327	0.81592	0.80146	0.73472	0.78327	0.74055	327	0.74323	0.81632	0.77608	0.69087	0.73446	327	0.8432	0.78661	0.87753	0.86642	0.78516	0.46714	0.00131	9.27976e-05		0.46714	0.00137	0.000141629						0.46714	0.00123	0.000134757		0.47323	0.00118	0.000127041	-74	-0.00321	0.00744	0.02477
328	0.7284	0.70531	0.72581	0.76329	0.76746	328	0.81468	0.80134	0.74901	0.78723	0.73976	328	0.72586	0.75672	0.74524	0.69404	0.73166	328	0.84675	0.78789	0.8278	0.79201	0.78738	0.46857	0.0013	9.90395e-05		0.46857	0.00104	8.16676e-05						0.46857	0.00124	0.00012813		0.47467	0.0013	0.000114875	-73	0.00245	0.00332	0.02349
329	0.75818	0.72337	0.70993	0.80741	0.77459	329	0.83414	0.80362	0.72059	0.74555	0.7451	329	0.72847	0.77022	0.75335	0.7424	0.73074	329	0.83116	0.8422	0.89064	0.80887	0.79301	0.47	0.00125	0.00010563		0.47	0.00129	0.00011104						0.47	0.00111	0.000127928		0.47612	0.0013	0.000102088	-72	-0.00579	0.00133	0.02694
330	0.72201	0.70275	0.70902	0.82611	0.77042	330	0.79227	0.7539	0.71488	0.76625	0.73924	330	0.70381	0.78672	0.82801	0.71498	0.73729	330	0.8815	0.80539	0.8673	0.8464	0.78571	0.47143	0.00129	0.000143456		0.47143	0.00123	0.000116994						0.47143	0.00118	0.000115876		0.47757	0.00149	0.000105508	-71	-0.000889354	-0.00056248	0.02815
331	0.74764	0.72027	0.74956	0.73533	0.77101	331	0.78725	0.79355	0.7105	0.75146	0.74001	331	0.73896	0.77866	0.77707	0.71742	0.73353	331	0.78923	0.73381	0.80671	0.83012	0.78906	0.47286	0.00133	0.000105794		0.47286	0.00129	0.000108317						0.47286	0.00148	0.000158744		0.47902	0.00149	9.86961e-05	-70	-0.000479682	0.00314	0.03044
332	0.73209	0.70679	0.72009	0.72899	0.7758	332	0.77696	0.75805	0.75317	0.76831	0.74311	332	0.77508	0.86281	0.83687	0.73445	0.73493	332	0.88112	0.76146	0.81709	0.84588	0.79131	0.47429	0.00136	0.000113745		0.47429	0.00148	0.000133395						0.47429	0.00126	0.000143178		0.48046	0.0013	1.01401e-05	-69	-0.00398	0.000150153	0.02782
333	0.73285	0.73595	0.7279	0.77399	0.7734	333	0.7942	0.75466	0.78504	0.80318	0.74189	333	0.69433	0.78115	0.78128	0.69914	0.73306	333	0.81599	0.82899	0.88973	0.85933	0.78294	0.47571	0.00122	0.000119797		0.47571	0.00148	0.000126427						0.47571	0.0013	0.000160361		0.48191	0.0013	1.78217e-05	-68	-0.00438	0.01024	0.03335
334	0.72478	0.69647	0.73352	0.71854	0.77101	334	0.76202	0.82359	0.77951	0.81495	0.74112	334	0.74478	0.79852	0.75082	0.69891	0.73966	334	0.83425	0.79137	0.8347	0.83667	0.78627	0.47714	0.00144	9.24022e-05		0.47714	0.00146	0.000132247						0.47714	0.00147	0.000176512		0.48336	0.0011	1.41694e-05	-67	-0.00446	0.0064	0.03463
335	0.70824	0.74912	0.74107	0.75192	0.77101	335	0.82259	0.77842	0.77994	0.75785	0.74135	335	0.76241	0.79904	0.74862	0.739	0.73446	335	0.86521	0.78767	0.88852	0.85945	0.79643	0.47857	0.00143	0.00011853		0.47857	0.00136	0.000130377						0.47857	0.00142	0.000185212		0.4848	0.0012	1.01639e-05	-66	-0.00223	0.00107	0.03556
336	0.72704	0.72846	0.73541	0.71466	0.7716	336	0.83082	0.77627	0.74111	0.76853	0.74248	336	0.75688	0.83113	0.85769	0.71553	0.73259	336	0.81856	0.76452	0.87935	0.84882	0.78963	0.48	0.00141	0.000118607		0.48	0.00145	0.000131464						0.48	0.00112	0.000118489		0.48625	0.0012	1.39024e-05	-65	0.000755224	0.00851	0.0372
337	0.74057	0.72747	0.7597	0.79477	0.77042	337	0.7551	0.82344	0.76468	0.81818	0.74174	337	0.75472	0.82452	0.77638	0.72239	0.73823	337	0.84555	0.81535	0.88043	0.8404	0.78963	0.48143	0.00128	0.000109556		0.48143	0.00134	0.000123914						0.48143	0.00121	0.000132887		0.4877	0.00103	8.266e-05	-64	-0.00233	-0.00382	0.03844
338	0.73484	0.70912	0.72832	0.75651	0.7728	338	0.8142	0.84611	0.71695	0.79628	0.73843	338	0.73583	0.78465	0.8361	0.76112	0.73871	338	0.80839	0.85652	0.82802	0.84908	0.79019	0.48286	0.00111	0.000106892		0.48286	0.00153	0.000160514						0.48286	0.00149	0.000227956		0.48915	0.00129	0.000104858	-63	-0.00107	0.00138	0.03987
339	0.74265	0.72435	0.76967	0.79917	0.7722	339	0.78757	0.76539	0.75098	0.72729	0.74016	339	0.70489	0.80396	0.81133	0.67171	0.74013	339	0.76909	0.80699	0.88443	0.85078	0.78963	0.48429	0.00132	7.9701e-05		0.48429	0.00126	0.00010799						0.48429	0.00136	0.000140197		0.49059	0.00119	0.000105749	-62	0.000579217	0.00445	0.03872
340	0.70613	0.74057	0.77573	0.74968	0.77042	340	0.79761	0.75765	0.74674	0.76615	0.73802	340	0.74153	0.82482	0.78535	0.77967	0.73823	340	0.84668	0.8201	0.81988	0.81489	0.7885	0.48571	0.00128	0.000121492		0.48571	0.0014	0.000131693						0.48571	0.0012	0.000121966		0.49204	0.00149	0.000108545	-61	0.00147	0.00173	0.0422
341	0.74081	0.72207	0.74471	0.79235	0.7728	341	0.80819	0.79112	0.81303	0.78174	0.74219	341	0.7734	0.77354	0.80467	0.77857	0.73776	341	0.79105	0.77715	0.87924	0.82511	0.78683	0.48714	0.00141	0.000115496		0.48714	0.00139	0.000125121						0.48714	0.00118	0.000142502		0.49349	0.00146	0.000106169	-60	0.00568	0.00146	0.04044
342	0.72949	0.70094	0.74246	0.77008	0.7722	342	0.80825	0.82829	0.70169	0.82633	0.74396	342	0.75771	0.79968	0.84305	0.72192	0.72981	342	0.7772	0.81156	0.87051	0.8568	0.79358	0.48857	0.00122	0.000124236		0.48857	0.0015	0.000131698						0.48857	0.00133	0.000142165		0.49493	0.00121	0.00010794	-59	-0.00106	0.00669	0.04503
343	0.74812	0.74356	0.72817	0.77063	0.7722	343	0.80825	0.8217	0.75878	0.81561	0.74354	343	0.72455	0.7578	0.78973	0.68763	0.7312	343	0.83863	0.81574	0.84715	0.82369	0.78963	0.49	0.00138	9.06522e-05		0.49	0.00123	0.000102219						0.49	0.00126	0.000150109		0.49638	0.0012	0.000106271	-58	-0.00305	0.00259	0.04892
344	0.74554	0.75414	0.73747	0.77801	0.76982	344	0.75476	0.79131	0.81052	0.82534	0.74174	344	0.73553	0.80467	0.81189	0.76126	0.73823	344	0.8428	0.8027	0.84715	0.85071	0.78349	0.49143	0.00112	0.000122616		0.49143	0.00144	0.000130214						0.49143	0.00135	0.000182109		0.49783	0.00137	0.000101556	-57	-0.00202	0.00339	0.04681
345	0.73541	0.7017	0.74683	0.77452	0.76982	345	0.73706	0.8211	0.74445	0.73089	0.74122	345	0.74562	0.8243	0.82175	0.73069	0.73966	345	0.88131	0.86422	0.82971	0.84303	0.78963	0.49286	0.00126	0.000100559		0.49286	0.00143	0.00011133						0.49286	0.00118	0.000136458		0.49928	0.00113	0.000106421	-56	-0.00105	0.00414	0.05189
346	0.74454	0.70219	0.75232	0.74447	0.76746	346	0.81173	0.75272	0.75557	0.78016	0.74323	346	0.7586	0.78144	0.75313	0.72852	0.73259	346	0.84628	0.85398	0.85045	0.83324	0.79415	0.49429	0.00121	0.000101715		0.49429	0.00132	0.00011812						0.49429	0.000997864	0.000111086					-55	-0.00729	-0.00134	0.05074
347	0.74747	0.71369	0.69624	0.72199	0.7722	347	0.77299	0.80555	0.80285	0.74554	0.7428	347	0.71571	0.8391	0.7748	0.73277	0.73587	347	0.87205	0.78351	0.79953	0.8426	0.79019	0.49571	0.00153	9.34989e-05		0.49571	0.00134	0.000125825						0.49571	0.00116	0.000122666					-54	-0.00381	0.00686	0.05222
348	0.76196	0.71114	0.73185	0.79135	0.77042	348	0.78855	0.81022	0.82697	0.76919	0.74246	348	0.71801	0.77998	0.75399	0.71919	0.74252	348	0.8179	0.84801	0.87736	0.86975	0.7846	0.49714	0.00113	0.000137903		0.49714	0.00145	0.000146001						0.49714	0.00158	0.000255654					-53	0.0021	0.00936	0.05616
349	0.75558	0.70559	0.72638	0.76845	0.77101	349	0.7916	0.7852	0.75202	0.80204	0.74345	349	0.70689	0.80451	0.77149	0.73323	0.73446	349	0.8319	0.79914	0.83329	0.79192	0.7846	0.49857	0.00132	9.50728e-05		0.49857	0.00135	0.000124133						0.49857	0.00136	0.000146057					-52	-0.00901	0.0097	0.05884
350	0.73968	0.72454	0.76151	0.74413	0.76982	350	0.78085	0.80802	0.799	0.76887	0.7413	350	0.72953	0.79171	0.82072	0.76176	0.73729	350	0.83433	0.82029	0.8351	0.83453	0.78294	0.5	0.00121	0.000113398		0.5	0.00129	0.000151679						0.5	0.00118	0.000244388					-51	-0.00185	0.00224	0.05609
351	0.753	0.70923	0.74596	0.7494	0.76923	351	0.7683	0.78218	0.82712	0.77287	0.74212	351	0.75125	0.77672	0.76686	0.74569	0.73493	351	0.80693	0.82423	0.83366	0.80544	0.79415																				-50	0.00111	0.01024	0.0623
352	0.77104	0.68484	0.74758	0.76731	0.76864	352	0.82266	0.80673	0.80929	0.7911	0.74478	352	0.7347	0.78876	0.79551	0.73585	0.7354	352	0.84628	0.80331	0.86109	0.84321	0.78683																				-49	-0.00276	0.00497	0.06293
353	0.74068	0.72273	0.67472	0.73367	0.76864	353	0.7641	0.75767	0.75716	0.77098	0.7426	353	0.75393	0.79478	0.80282	0.77158	0.73776	353	0.82571	0.78216	0.79648	0.81468	0.79019																				-48	-0.00525	0.00285	0.06139
354	0.73151	0.73358	0.77525	0.73923	0.76805	354	0.80427	0.82743	0.76664	0.76917	0.74261	354	0.7436	0.79362	0.74809	0.75363	0.73306	354	0.82862	0.77678	0.90367	0.7884	0.78683																				-47	-0.00793	0.00442	0.06641
355	0.76043	0.72157	0.69394	0.73674	0.77101	355	0.73866	0.82828	0.77668	0.72065	0.74328	355	0.7732	0.86438	0.7255	0.69101	0.74252	355	0.87924	0.7638	0.85552	0.81969	0.78794																				-46	-0.00259	0.00268	0.07219
356	0.77514	0.73499	0.7516	0.73668	0.76923	356	0.75331	0.78548	0.82068	0.75418	0.74246	356	0.75538	0.80931	0.7639	0.7507	0.74396	356	0.81408	0.82233	0.90149	0.83132	0.78683																				-45	0.00334	0.00419	0.06776
357	0.73874	0.71517	0.7481	0.75363	0.76982	357	0.75122	0.8062	0.83174	0.73774	0.74085	357	0.77446	0.82705	0.831	0.74747	0.74013	357	0.81586	0.80757	0.90149	0.86295	0.7885																				-44	0.00365	0.00395	0.07476
358	0.72563	0.6925	0.76428	0.71784	0.76805	358	0.75122	0.80812	0.79733	0.79035	0.74112	358	0.71809	0.78031	0.79912	0.75213	0.73399	358	0.83381	0.81855	0.78716	0.83464	0.78738																				-43	-0.00502	0.00183	0.07104
359	0.76466	0.71714	0.72148	0.78486	0.76923	359	0.81651	0.81371	0.80361	0.77168	0.74243	359	0.78735	0.79872	0.78772	0.72191	0.73918	359	0.83553	0.78631	0.81263	0.87704	0.79358																				-42	0.000620651	0.00379	0.07479
360	0.76939	0.70377	0.73272	0.78621	0.76687	360	0.81651	0.81746	0.80386	0.82881	0.74503	360	0.74511	0.76324	0.82412	0.76032	0.73776	360	0.79888	0.78797	0.84043	0.83906	0.78516																				-41	0.000818212	0.00532	0.07646
361	0.78028	0.69479	0.68074	0.75138	0.76805	361	0.79584	0.84744	0.79718	0.76792	0.74562	361	0.78226	0.77024	0.79709	0.7399	0.74061	361	0.90828	0.78995	0.82193	0.89773	0.78349																				-40	0.000935314	0.00268	0.08096
362	0.75712	0.68604	0.73242	0.73301	0.76687	362	0.77143	0.76962	0.80197	0.76458	0.73957	362	0.77416	0.84342	0.76853	0.76116	0.73634	362	0.84081	0.81316	0.89237	0.84282	0.78627																				-39	-0.0057	0.00666	0.08521
363	0.73531	0.72954	0.75597	0.76142	0.76864	363	0.76982	0.82283	0.79754	0.72227	0.74039	363	0.75952	0.86668	0.75073	0.69974	0.73871	363	0.80841	0.78945	0.92625	0.81995	0.78516																				-38	-0.00978	0.00564	0.07988
364	0.79577	0.7878	0.73279	0.73034	0.76628	364	0.81247	0.79136	0.78479	0.76527	0.7421	364	0.72633	0.80328	0.79974	0.69758	0.74109	364	0.83914	0.82546	0.87701	0.87194	0.78794																				-37	-0.00544	0.00499	0.09155
365	0.77249	0.68305	0.70455	0.76646	0.76687	365	0.77166	0.82691	0.76948	0.76881	0.73856	365	0.7527	0.73292	0.84936	0.74792	0.73587	365	0.76024	0.83103	0.87701	0.8324	0.78794																				-36	0.00324	0.00691	0.09132
366	0.72475	0.74172	0.70046	0.76533	0.76923	366	0.781	0.83402	0.78363	0.72449	0.73879	366	0.73016	0.79152	0.76588	0.70017	0.73823	366	0.80891	0.85523	0.77494	0.83227	0.79586																				-35	-0.00378	0.00249	0.0909
367	0.75819	0.70953	0.77706	0.73146	0.76511	367	0.75163	0.8267	0.81016	0.71011	0.74154	367	0.76039	0.78424	0.82717	0.72541	0.74061	367	0.81265	0.81003	0.84882	0.84458	0.78794																				-34	-0.00248	0.00562	0.09381
368	0.75203	0.71344	0.73773	0.74756	0.76805	368	0.78912	0.80003	0.77748	0.72037	0.74016	368	0.73247	0.86815	0.77145	0.7282	0.7354	368	0.83252	0.83854	0.86942	0.82371	0.79131																				-33	-0.00122	0.00372	0.09739
369	0.76267	0.72569	0.72345	0.75933	0.77042	369	0.79766	0.81934	0.81422	0.79481	0.74391	369	0.70569	0.78846	0.83153	0.7704	0.73966	369	0.79653	0.83002	0.86828	0.85211	0.7885																				-32	0.00288	0.00836	0.0961
370	0.73725	0.69475	0.73053	0.74443	0.76923	370	0.78898	0.80515	0.7883	0.69431	0.74468	370	0.75648	0.76651	0.81795	0.732	0.74061	370	0.84564	0.81129	0.86828	0.80127	0.78019																				-31	0.00221	0.01251	0.09964
371	0.77933	0.75727	0.73886	0.7871	0.76864	371	0.76456	0.8413	0.77791	0.74944	0.74767	371	0.78711	0.74713	0.71228	0.74381	0.73776	371	0.82671	0.75519	0.80078	0.86323	0.78627																				-30	-0.00249	0.01039	0.10241
372	0.71726	0.68636	0.73018	0.77224	0.76864	372	0.76456	0.80775	0.7412	0.79033	0.74268	372	0.79223	0.77687	0.7763	0.68982	0.73259	372	0.76478	0.8314	0.87587	0.81894	0.78627																				-29	-0.00308	0.01239	0.10688
373	0.75079	0.71195	0.79535	0.77222	0.77042	373	0.74798	0.83766	0.80384	0.72102	0.74255	373	0.79357	0.77731	0.82091	0.74089	0.73493	373	0.79379	0.80799	0.85227	0.85405	0.78129																				-28	-0.000458796	0.00621	0.11467
374	0.73174	0.70081	0.76523	0.79293	0.76805	374	0.73997	0.80773	0.80342	0.74296	0.74423	374	0.73853	0.76993	0.74754	0.71979	0.73446	374	0.85036	0.78888	0.80065	0.84645	0.79019																				-27	-0.00695	0.00754	0.11179
375	0.74164	0.71523	0.73267	0.76301	0.76805	375	0.80773	0.78087	0.79868	0.74499	0.74327	375	0.74564	0.82733	0.76707	0.73074	0.73446	375	0.79745	0.76589	0.8205	0.82899	0.78294																				-26	0.00134	0.00851	0.11641
376	0.75818	0.70168	0.75605	0.75634	0.76864	376	0.74315	0.83564	0.77457	0.80085	0.74448	376	0.71458	0.84578	0.77104	0.76672	0.73966	376	0.8363	0.77432	0.8205	0.84977	0.78794																				-25	-0.00142	0.00299	0.11775
377	0.74602	0.72076	0.78452	0.78491	0.76746	377	0.82685	0.78954	0.78665	0.76227	0.74406	377	0.74232	0.77028	0.80553	0.72218	0.73074	377	0.83153	0.80422	0.82595	0.84558	0.78963																				-24	4.94253e-05	0.00512	0.11701
378	0.7236	0.70056	0.76326	0.75273	0.76805	378	0.74779	0.82888	0.77402	0.74578	0.74653	378	0.76054	0.77959	0.80124	0.71981	0.73729	378	0.83832	0.82326	0.82595	0.85424	0.78738																				-23	-0.000976042	0.00583	0.12065
379	0.73635	0.71736	0.74611	0.73786	0.76982	379	0.8057	0.83104	0.81477	0.68358	0.74389	379	0.78903	0.81463	0.83098	0.73006	0.73918	379	0.77609	0.79904	0.85449	0.86644	0.7791																				-22	-0.000357402	0.00938	0.12669
380	0.74823	0.72118	0.76094	0.72842	0.76628	380	0.78204	0.80618	0.79844	0.78662	0.74082	380	0.75033	0.81851	0.76702	0.71396	0.73871	380	0.82289	0.77189	0.85449	0.86306	0.78516																				-21	-0.00324	0.00668	0.12642
381	0.76606	0.72204	0.72655	0.75228	0.76805	381	0.77283	0.7665	0.79691	0.757	0.7402	381	0.76756	0.79874	0.82652	0.71525	0.72935	381	0.81687	0.75714	0.85442	0.86921	0.78405																				-20	0.00265	0.01505	0.12962
382	0.74377	0.68646	0.7418	0.78197	0.76746	382	0.77291	0.80892	0.77941	0.78289	0.74475	382	0.74272	0.82226	0.78744	0.71667	0.73259	382	0.85155	0.80612	0.86229	0.79726	0.78906																				-19	0.0063	0.01108	0.13244
383	0.72895	0.71247	0.71892	0.76399	0.76923	383	0.77616	0.84095	0.82298	0.74652	0.74098	383	0.75454	0.83955	0.7801	0.73422	0.73966	383	0.80577	0.81027	0.83525	0.78886	0.78906																				-18	-0.00162	0.0108	0.1333
384	0.74956	0.66895	0.759	0.80309	0.76982	384	0.78718	0.80527	0.79942	0.76818	0.74608	384	0.7405	0.82926	0.82378	0.80814	0.72935	384	0.78391	0.82116	0.8353	0.87577	0.78405																				-17	0.00211	0.01399	0.13772
385	0.75063	0.71722	0.7822	0.81482	0.77042	385	0.70202	0.81158	0.74717	0.75164	0.74571	385	0.72126	0.78644	0.75407	0.75213	0.73446	385	0.87291	0.81197	0.8353	0.85115	0.78516																				-16	-0.00209	0.00774	0.14365
386	0.75303	0.72874	0.75599	0.74385	0.76805	386	0.77964	0.83303	0.81256	0.74369	0.74454	386	0.77582	0.78394	0.81592	0.67862	0.73871	386	0.80913	0.82365	0.8213	0.88654	0.78074																				-15	0.00242	0.0086	0.14503
387	0.75538	0.73371	0.76582	0.76394	0.76628	387	0.75913	0.77466	0.78784	0.77349	0.74408	387	0.77542	0.77735	0.83409	0.69899	0.73776	387	0.80578	0.75984	0.8753	0.85555	0.78683																				-14	0.000259916	0.01003	0.14515
388	0.75801	0.73265	0.71069	0.75895	0.76687	388	0.72063	0.80662	0.79405	0.76792	0.74327	388	0.66764	0.80929	0.84394	0.72531	0.73823	388	0.80511	0.74567	0.84408	0.83976	0.78239																				-13	0.00232	0.01069	0.14756
389	0.74565	0.69965	0.74907	0.77328	0.76746	389	0.75977	0.83992	0.7917	0.7181	0.7434	389	0.7296	0.79206	0.81303	0.72439	0.73634	389	0.7955	0.78498	0.82575	0.80978	0.79131																				-12	0.00357	0.00668	0.15082
390	0.74948	0.71396	0.7338	0.75041	0.76511	390	0.7772	0.80899	0.76696	0.74102	0.7409	390	0.75044	0.81052	0.79858	0.732	0.73353	390	0.82595	0.81821	0.84224	0.84508	0.78516																				-11	0.00315	0.01009	0.15287
391	0.73349	0.69034	0.74004	0.81624	0.76923	391	0.73517	0.79066	0.85131	0.77387	0.74231	391	0.76127	0.80547	0.77393	0.76369	0.73446	391	0.76628	0.80888	0.80962	0.82705	0.79529																				-10	-0.00295	0.01192	0.15946
392	0.74387	0.701	0.71529	0.7879	0.76805	392	0.7551	0.83143	0.80118	0.80948	0.74268	392	0.74345	0.75574	0.77081	0.72915	0.73587	392	0.80522	0.85273	0.81037	0.80672	0.78571																				-9	-0.00244	0.01667	0.15757
393	0.72673	0.68917	0.75221	0.79685	0.76923	393	0.80827	0.76761	0.80107	0.74474	0.74344	393	0.76275	0.8238	0.7312	0.71355	0.72797	393	0.83949	0.78012	0.84151	0.82365	0.79131																				-8	0.000733654	0.01393	0.15894
394	0.75684	0.71851	0.74389	0.79968	0.76687	394	0.80887	0.86714	0.76316	0.74875	0.74289	394	0.7913	0.81804	0.77364	0.72113	0.73634	394	0.79092	0.78064	0.85495	0.80984	0.78963																				-7	-0.00696	0.01071	0.16435
395	0.75862	0.73111	0.8219	0.75779	0.76687	395	0.7311	0.79572	0.78677	0.77808	0.74256	395	0.69013	0.82668	0.80701	0.74722	0.73587	395	0.82922	0.773	0.87203	0.87408	0.78627																				-6	0.0017	0.0209	0.1619
396	0.75381	0.70579	0.76348	0.78262	0.76805	396	0.77495	0.85278	0.81059	0.76984	0.74341	396	0.72872	0.73968	0.81169	0.75809	0.73213	396	0.80583	0.86037	0.84223	0.88102	0.78794																				-5	-0.00428	0.01719	0.1648
397	0.74241	0.71061	0.74277	0.76075	0.76453	397	0.81176	0.82667	0.79639	0.76224	0.7458	397	0.79126	0.78792	0.76435	0.74324	0.73681	397	0.8529	0.80326	0.84182	0.83085	0.7846																				-4	-0.000453646	0.01787	0.16336
398	0.73112	0.72813	0.71597	0.75582	0.76394	398	0.75356	0.8107	0.78612	0.83246	0.7453	398	0.73543	0.84926	0.84319	0.70467	0.73871	398	0.85356	0.8073	0.77921	0.85467	0.79075																				-3	0.00503	0.01808	0.16513
399	0.72922	0.68928	0.74012	0.77175	0.76864	399	0.84783	0.78122	0.77509	0.7653	0.74537	399	0.71826	0.78948	0.81186	0.71981	0.73918	399	0.83384	0.75702	0.81969	0.85574	0.77692																				-2	-0.00106	0.01923	0.16782
400	0.72885	0.72562	0.73104	0.76388	0.76453	400	0.80425	0.86072	0.78745	0.77559	0.74726	400	0.79183	0.84005	0.74027	0.7378	0.73446	400	0.78194	0.76541	0.86914	0.85294	0.7791																				-1	0.01061	0.02554	0.17064
401	0.74832	0.72963	0.7346	0.80079	0.76511	401	0.81872	0.83183	0.76783	0.75213	0.73709	401	0.75289	0.80226	0.80946	0.67711	0.73966	401	0.82188	0.80869	0.8307	0.83655	0.78906																				0	1	1	1
402	0.73615	0.70851	0.72731	0.78555	0.7657	402	0.77678	0.81092	0.7911	0.71009	0.74061	402	0.72919	0.76822	0.76901	0.72099	0.74013	402	0.81179	0.79976	0.87725	0.8799	0.77964																				1	0.01061	0.02554	0.17064
403	0.71514	0.73962	0.76018	0.81425	0.7657	403	0.80225	0.78971	0.78151	0.73752	0.74248	403	0.75084	0.79684	0.81115	0.73081	0.73871	403	0.81071	0.78468	0.83018	0.87402	0.78349																				2	-0.00106	0.01923	0.16782
404	0.72198	0.71	0.75773	0.79604	0.7622	404	0.76629	0.81826	0.7642	0.7685	0.74524	404	0.74831	0.8107	0.79014	0.77806	0.73634	404	0.76874	0.78823	0.84329	0.90234	0.78627																				3	0.00503	0.01808	0.16513
405	0.73039	0.72528	0.7499	0.81502	0.76511	405	0.8049	0.79654	0.79285	0.71147	0.74868	405	0.72918	0.80378	0.76475	0.74328	0.73399	405	0.78752	0.79039	0.79754	0.86979	0.7791																				4	-0.000453646	0.01787	0.16336
406	0.71091	0.7365	0.75326	0.74386	0.76687	406	0.77286	0.73723	0.77984	0.74645	0.74351	406	0.76007	0.79045	0.74512	0.76865	0.74109	406	0.71591	0.79968	0.86096	0.7796	0.78683																				5	-0.00428	0.01719	0.1648
407	0.74964	0.70324	0.72269	0.75251	0.7657	407	0.80834	0.76069	0.78417	0.77947	0.7438	407	0.76511	0.81115	0.78435	0.72253	0.74396	407	0.80578	0.81632	0.9339	0.84688	0.78627																				6	0.0017	0.0209	0.1619
408	0.74377	0.71847	0.79374	0.77084	0.76336	408	0.74782	0.77956	0.76859	0.76963	0.74466	408	0.6705	0.77078	0.79672	0.75744	0.74204	408	0.82859	0.78746	0.86456	0.84658	0.7846																				7	-0.00696	0.01071	0.16435
409	0.74605	0.74403	0.76122	0.75228	0.76161	409	0.80831	0.80511	0.75708	0.80374	0.74554	409	0.74263	0.83797	0.82145	0.76389	0.73446	409	0.84141	0.85588	0.81988	0.84038	0.78627																				8	0.000733654	0.01393	0.15894
410	0.70974	0.68371	0.73508	0.77924	0.76628	410	0.79229	0.76205	0.79272	0.78235	0.7461	410	0.74409	0.75645	0.77403	0.70965	0.73353	410	0.78112	0.80407	0.86087	0.86292	0.78738																				9	-0.00244	0.01667	0.15757
411	0.7306	0.73011	0.71801	0.75004	0.76511	411	0.76952	0.79123	0.78898	0.83104	0.74052	411	0.75392	0.76156	0.75988	0.72847	0.73966	411	0.75927	0.77479	0.80092	0.88089	0.78906																				10	-0.00295	0.01192	0.15946
412	0.74551	0.74348	0.72976	0.75705	0.76336	412	0.77873	0.8057	0.78766	0.78885	0.7454	412	0.75959	0.80602	0.75955	0.72345	0.74013	412	0.81095	0.78997	0.80092	0.84929	0.78794																				11	0.00315	0.01009	0.15287
413	0.74589	0.70908	0.74574	0.81677	0.76336	413	0.79608	0.8322	0.77877	0.75616	0.74239	413	0.78054	0.81432	0.77248	0.69618	0.73074	413	0.84348	0.83988	0.88292	0.8296	0.78963																				12	0.00357	0.00668	0.15082
414	0.71051	0.73782	0.75107	0.74321	0.76628	414	0.79425	0.77901	0.75933	0.78177	0.74424	414	0.77577	0.73699	0.84335	0.69792	0.73446	414	0.82085	0.79057	0.87741	0.84115	0.7846																				13	0.00232	0.01069	0.14756
415	0.72679	0.71333	0.73002	0.79879	0.7657	415	0.79064	0.8155	0.76024	0.76873	0.74553	415	0.74664	0.76261	0.78902	0.73497	0.73353	415	0.81781	0.74535	0.91737	0.80751	0.79245																				14	0.000259916	0.01003	0.14515
416	0.72879	0.68602	0.76955	0.77978	0.76511	416	0.79543	0.79092	0.75396	0.73999	0.74419	416	0.77035	0.83123	0.8208	0.72586	0.74061	416	0.81939	0.79959	0.85068	0.859	0.7846																				15	0.00242	0.0086	0.14503
417	0.72363	0.7073	0.72538	0.78953	0.76394	417	0.78734	0.80497	0.71705	0.72449	0.74393	417	0.76869	0.75967	0.77668	0.73665	0.73353	417	0.87008	0.81926	0.90096	0.82989	0.78738																				16	-0.00209	0.00774	0.14365
418	0.73845	0.71142	0.7432	0.79488	0.76687	418	0.75264	0.79942	0.77552	0.71955	0.74553	418	0.74177	0.82237	0.70553	0.7209	0.73966	418	0.83484	0.82626	0.80754	0.86576	0.78405																				17	0.00211	0.01399	0.13772
419	0.72785	0.68978	0.72571	0.74508	0.76453	419	0.76789	0.79143	0.80357	0.80015	0.7432	419	0.77731	0.78683	0.79552	0.72125	0.74589	419	0.81339	0.84909	0.84043	0.80762	0.78963																				18	-0.00162	0.0108	0.1333
420	0.74766	0.70298	0.70291	0.76174	0.76161	420	0.79447	0.75498	0.74667	0.7677	0.74601	420	0.74183	0.82612	0.82004	0.73308	0.73966	420	0.87651	0.78557	0.84043	0.85971	0.79301																				19	0.0063	0.01108	0.13244
421	0.74404	0.69766	0.75661	0.80449	0.76453	421	0.80935	0.83704	0.76071	0.7492	0.74175	421	0.74599	0.81034	0.80376	0.75425	0.73493	421	0.819	0.80553	0.87117	0.86516	0.78683																				20	0.00265	0.01505	0.12962
422	0.74126	0.7047	0.73404	0.73468	0.76394	422	0.76156	0.79426	0.75103	0.80825	0.74597	422	0.75688	0.81451	0.74653	0.7185	0.74013	422	0.8857	0.82682	0.9129	0.80744	0.78963																				21	-0.00324	0.00668	0.12642
423	0.71524	0.74726	0.72212	0.74734	0.76453	423	0.79757	0.81123	0.75748	0.7901	0.74384	423	0.75393	0.81349	0.805	0.75756	0.73493	423	0.77594	0.8228	0.9129	0.85089	0.77529																				22	-0.000357402	0.00938	0.12669
424	0.7158	0.71513	0.76017	0.73488	0.7657	424	0.78653	0.83245	0.76508	0.82052	0.74395	424	0.73505	0.8278	0.84396	0.69435	0.74541	424	0.83982	0.77795	0.85097	0.83312	0.79019																				23	-0.000976042	0.00583	0.12065
425	0.72036	0.75665	0.74051	0.77178	0.76161	425	0.78227	0.79828	0.72536	0.79962	0.7435	425	0.76018	0.83379	0.82422	0.71538	0.73074	425	0.8137	0.80015	0.85097	0.87254	0.78516																				24	4.94253e-05	0.00512	0.11701
426	0.70599	0.72021	0.75372	0.76067	0.76336	426	0.75282	0.79918	0.73816	0.82518	0.74905	426	0.78141	0.8316	0.81655	0.67886	0.73446	426	0.84344	0.78241	0.88838	0.79757	0.79075																				25	-0.00142	0.00299	0.11775
427	0.70654	0.70348	0.75909	0.76903	0.76161	427	0.78914	0.84077	0.71428	0.82545	0.74557	427	0.74596	0.78333	0.82126	0.74139	0.73493	427	0.79628	0.81128	0.8404	0.82715	0.78738																				26	0.00134	0.00851	0.11641
428	0.72183	0.71879	0.73293	0.77987	0.76161	428	0.76576	0.81612	0.74034	0.81316	0.74675	428	0.73508	0.83074	0.76728	0.73867	0.743	428	0.79926	0.79678	0.88403	0.8403	0.79301																				27	-0.00695	0.00754	0.11179
429	0.71092	0.70783	0.74397	0.79505	0.76278	429	0.76576	0.82807	0.73014	0.75802	0.74469	429	0.73435	0.81663	0.75794	0.74895	0.74061	429	0.85811	0.84281	0.90184	0.85057	0.79472																				28	-0.000458796	0.00621	0.11467
430	0.72723	0.71183	0.78488	0.75712	0.76511	430	0.76152	0.80658	0.75951	0.79612	0.74784	430	0.74502	0.81561	0.74089	0.6967	0.73166	430	0.78033	0.80508	0.90462	0.84383	0.79245																				29	-0.00308	0.01239	0.10688
431	0.74254	0.71659	0.76989	0.69442	0.7657	431	0.76152	0.81115	0.72729	0.80332	0.74335	431	0.70781	0.7715	0.77868	0.75683	0.73823	431	0.81863	0.79659	0.85916	0.82376	0.78074																				30	-0.00249	0.01039	0.10241
432	0.72965	0.72325	0.72274	0.75304	0.76628	432	0.79514	0.79974	0.72488	0.73983	0.74369	432	0.73309	0.81224	0.74528	0.72008	0.73729	432	0.85248	0.76472	0.8235	0.83631	0.7885																				31	0.00221	0.01251	0.09964
433	0.69276	0.7429	0.74987	0.75362	0.7622	433	0.80734	0.78202	0.72399	0.76003	0.74032	433	0.74582	0.78975	0.77335	0.76899	0.74348	433	0.82055	0.84118	0.86089	0.87529	0.7791																				32	0.00288	0.00836	0.0961
434	0.70091	0.71067	0.75912	0.76797	0.76336	434	0.72247	0.7624	0.76718	0.80822	0.74763	434	0.73796	0.74712	0.79525	0.70991	0.73587	434	0.79177	0.75525	0.86842	0.82013	0.7885																				33	-0.00122	0.00372	0.09739
435	0.6983	0.76756	0.76374	0.7957	0.7657	435	0.78048	0.79077	0.736	0.78743	0.74291	435	0.72759	0.81409	0.79751	0.71518	0.74156	435	0.81977	0.80447	0.84029	0.82047	0.78963																				34	-0.00248	0.00562	0.09381
436	0.71563	0.71658	0.73899	0.77118	0.76278	436	0.77255	0.79917	0.7329	0.76862	0.74426	436	0.74756	0.80861	0.80236	0.71641	0.73918	436	0.80744	0.77962	0.86846	0.80187	0.78405																				35	-0.00378	0.00249	0.0909
437	0.72327	0.7062	0.73536	0.75892	0.76336	437	0.81146	0.82881	0.75503	0.83293	0.75214	437	0.76979	0.847	0.8089	0.71416	0.74638	437	0.80604	0.81844	0.79343	0.85464	0.78571																				36	0.00324	0.00691	0.09132
438	0.73786	0.74064	0.72246	0.78135	0.76336	438	0.83741	0.81031	0.75831	0.78259	0.74574	438	0.75196	0.76437	0.78711	0.7573	0.73587	438	0.794	0.77117	0.85523	0.84173	0.78906																				37	-0.00544	0.00499	0.09155
439	0.71593	0.72163	0.72195	0.80401	0.7622	439	0.79411	0.77177	0.77273	0.78088	0.74499	439	0.71026	0.87575	0.72676	0.73432	0.73776	439	0.86126	0.81665	0.92169	0.87047	0.78405																				38	-0.00978	0.00564	0.07988
440	0.71389	0.70665	0.76417	0.78914	0.76046	440	0.7904	0.74276	0.75008	0.81174	0.74448	440	0.79189	0.78755	0.81326	0.73027	0.73966	440	0.84768	0.79812	0.86945	0.86283	0.78184																				39	-0.0057	0.00666	0.08521
441	0.71997	0.7104	0.71336	0.78651	0.76278	441	0.75406	0.75248	0.73555	0.7538	0.74075	441	0.78423	0.79436	0.81597	0.70709	0.72889	441	0.87252	0.78241	0.88899	0.8722	0.79019																				40	0.000935314	0.00268	0.08096
442	0.72822	0.72014	0.7724	0.76279	0.76336	442	0.80491	0.76886	0.74575	0.73744	0.74659	442	0.77051	0.7871	0.76791	0.77626	0.73399	442	0.7852	0.85516	0.84394	0.82611	0.78571																				41	0.000818212	0.00532	0.07646
443	0.69626	0.66666	0.75652	0.77911	0.76046	443	0.79414	0.76976	0.73268	0.76253	0.742	443	0.76045	0.78884	0.82785	0.76439	0.74156	443	0.77865	0.82503	0.80496	0.82677	0.78349																				42	0.000620651	0.00379	0.07479
444	0.69881	0.71078	0.71972	0.74617	0.76336	444	0.75689	0.8201	0.74315	0.79654	0.74591	444	0.78043	0.85853	0.78069	0.75344	0.73776	444	0.84652	0.83318	0.83988	0.88374	0.78239																				43	-0.00502	0.00183	0.07104
445	0.70119	0.70901	0.75517	0.78906	0.76336	445	0.84142	0.81226	0.75796	0.77949	0.74424	445	0.71641	0.77446	0.77968	0.78447	0.73213	445	0.82374	0.79419	0.8664	0.85271	0.78405																				44	0.00365	0.00395	0.07476
446	0.71263	0.71746	0.72803	0.72893	0.76046	446	0.77862	0.80723	0.71359	0.7436	0.74356	446	0.75583	0.81105	0.76897	0.74809	0.73493	446	0.79541	0.77486	0.74616	0.85594	0.79301																				45	0.00334	0.00419	0.06776
447	0.72547	0.72578	0.7554	0.82806	0.76628	447	0.82355	0.87765	0.75522	0.72937	0.74844	447	0.75074	0.84732	0.81566	0.7618	0.73681	447	0.85432	0.81799	0.8136	0.86006	0.78294																				46	-0.00259	0.00268	0.07219
448	0.72556	0.71136	0.71785	0.75184	0.76453	448	0.80311	0.81253	0.72871	0.76603	0.74642	448	0.70143	0.77928	0.7514	0.74555	0.73493	448	0.81688	0.82893	0.83165	0.85348	0.7885																				47	-0.00793	0.00442	0.06641
449	0.73515	0.69948	0.75374	0.8052	0.76511	449	0.86171	0.802	0.76269	0.73414	0.75051	449	0.73737	0.83206	0.77766	0.74759	0.73587	449	0.82709	0.80705	0.83395	0.8946	0.78683																				48	-0.00525	0.00285	0.06139
450	0.69916	0.74887	0.73129	0.75615	0.76278	450	0.73165	0.83677	0.71929	0.76392	0.74692	450	0.76153	0.80035	0.83751	0.77571	0.73399	450	0.78768	0.83037	0.87089	0.83944	0.79131																				49	-0.00276	0.00497	0.06293
451	0.73155	0.72984	0.72085	0.74059	0.76046	451	0.80604	0.84159	0.77592	0.76392	0.74324	451	0.71599	0.7937	0.77044	0.7179	0.74156	451	0.80681	0.78958	0.85479	0.8211	0.78571																				50	0.00111	0.01024	0.0623
452	0.70459	0.72562	0.76078	0.77593	0.76104	452	0.79186	0.80616	0.7561	0.73762	0.74304	452	0.71374	0.77107	0.75782	0.81331	0.73966	452	0.81521	0.7952	0.81215	0.83166	0.79075																				51	-0.00185	0.00224	0.05609
453	0.7059	0.73039	0.76341	0.78985	0.76161	453	0.8187	0.75328	0.74191	0.73931	0.74346	453	0.73999	0.81384	0.78503	0.73456	0.73823	453	0.78054	0.81334	0.84132	0.85014	0.78405																				52	-0.00901	0.0097	0.05884
454	0.7177	0.71882	0.70991	0.77696	0.76453	454	0.79698	0.75869	0.72648	0.78241	0.74533	454	0.76279	0.838	0.81361	0.72345	0.73306	454	0.87956	0.82774	0.85824	0.80304	0.78405																				53	0.0021	0.00936	0.05616
455	0.73679	0.7273	0.78835	0.75455	0.76394	455	0.79698	0.85068	0.74822	0.74685	0.74593	455	0.70018	0.8309	0.8029	0.6981	0.7354	455	0.82049	0.83893	0.88735	0.86537	0.78349																				54	-0.00381	0.00686	0.05222
456	0.73373	0.71969	0.74246	0.7029	0.76394	456	0.82978	0.77159	0.79357	0.75736	0.7464	456	0.77424	0.83483	0.811	0.7015	0.74109	456	0.83878	0.80182	0.88735	0.85357	0.77801																				55	-0.00729	-0.00134	0.05074
457	0.70822	0.7017	0.70349	0.73701	0.7622	457	0.7833	0.78164	0.78953	0.75736	0.74541	457	0.7287	0.76851	0.80343	0.71882	0.73306	457	0.80514	0.78406	0.90571	0.81625	0.78906																				56	-0.00105	0.00414	0.05189
458	0.68524	0.70433	0.7032	0.72562	0.76161	458	0.83964	0.80531	0.75141	0.79507	0.74415	458	0.72161	0.77545	0.76339	0.7444	0.7354	458	0.84542	0.84748	0.79492	0.82421	0.78405																				57	-0.00202	0.00339	0.04681
459	0.71841	0.69644	0.69112	0.8129	0.76511	459	0.84614	0.87354	0.71969	0.79754	0.74614	459	0.71145	0.82148	0.7871	0.70654	0.74109	459	0.87604	0.83984	0.83008	0.83385	0.79188																				58	-0.00305	0.00259	0.04892
460	0.74195	0.68568	0.71021	0.79541	0.76278	460	0.80973	0.79089	0.72996	0.74546	0.74501	460	0.77228	0.83945	0.78645	0.7338	0.74396	460	0.85027	0.74753	0.82694	0.83224	0.78184																				59	-0.00106	0.00669	0.04503
461	0.72158	0.72636	0.73431	0.76508	0.76628	461	0.76398	0.81193	0.77409	0.72156	0.7445	461	0.74101	0.75854	0.7768	0.69564	0.74109	461	0.78401	0.8262	0.83461	0.85525	0.78963																				60	0.00568	0.00146	0.04044
462	0.71629	0.70365	0.75294	0.77961	0.76278	462	0.76398	0.81342	0.72876	0.74329	0.7419	462	0.77977	0.78155	0.77101	0.79694	0.74061	462	0.86096	0.78482	0.8769	0.83385	0.78963																				61	0.00147	0.00173	0.0422
463	0.71813	0.71757	0.76548	0.77725	0.76453	463	0.80939	0.87871	0.77569	0.80156	0.74905	463	0.72308	0.76276	0.81491	0.70231	0.73776	463	0.75089	0.76393	0.87548	0.82591	0.7885																				62	0.000579217	0.00445	0.03872
464	0.71742	0.68039	0.7495	0.80996	0.76394	464	0.8512	0.77181	0.75297	0.74351	0.74081	464	0.76513	0.81881	0.80815	0.73482	0.73166	464	0.80529	0.84643	0.87548	0.83829	0.78627																				63	-0.00107	0.00138	0.03987
465	0.71519	0.70362	0.73946	0.7725	0.76278	465	0.83911	0.8064	0.7696	0.80522	0.74496	465	0.74216	0.80374	0.7526	0.75044	0.73729	465	0.80086	0.791	0.86808	0.83772	0.78405																				64	-0.00233	-0.00382	0.03844
466	0.74389	0.70561	0.74942	0.75689	0.7622	466	0.83264	0.77976	0.81361	0.72708	0.74855	466	0.71763	0.85067	0.78843	0.79815	0.73823	466	0.76778	0.86156	0.92382	0.83302	0.79131																				65	0.000755224	0.00851	0.0372
467	0.7096	0.69879	0.75358	0.76403	0.76336	467	0.83843	0.82935	0.7555	0.7919	0.748	467	0.74659	0.85673	0.78094	0.7004	0.73966	467	0.80556	0.81978	0.81116	0.8591	0.78516																				66	-0.00223	0.00107	0.03556
468	0.71037	0.73601	0.74727	0.76297	0.76511	468	0.80975	0.82398	0.72527	0.75286	0.74263	468	0.72843	0.77148	0.84672	0.72509	0.74638	468	0.82686	0.81203	0.82697	0.88166	0.78738																				67	-0.00446	0.0064	0.03463
469	0.72366	0.69522	0.73939	0.78681	0.76161	469	0.80127	0.79512	0.77593	0.78861	0.74839	469	0.71982	0.8148	0.81382	0.74183	0.74686	469	0.84537	0.79036	0.82682	0.87282	0.7846																				68	-0.00438	0.01024	0.03335
470	0.75255	0.70995	0.74535	0.71906	0.7622	470	0.78984	0.78641	0.76918	0.77513	0.74323	470	0.7252	0.74921	0.77684	0.76612	0.73776	470	0.80479	0.84862	0.9382	0.85927	0.77855																				69	-0.00398	0.000150153	0.02782
471	0.72556	0.72526	0.75535	0.77087	0.76628	471	0.74271	0.81593	0.72147	0.77803	0.74056	471	0.73418	0.82272	0.7943	0.80013	0.73729	471	0.81819	0.78531	0.81545	0.86452	0.78516																				70	-0.000479682	0.00314	0.03044
472	0.73161	0.68522	0.76252	0.80446	0.7622	472	0.78419	0.80731	0.81796	0.74135	0.74501	472	0.76502	0.79047	0.8521	0.73833	0.73966	472	0.8057	0.77546	0.84168	0.87592	0.7846																				71	-0.000889354	-0.00056248	0.02815
473	0.74411	0.7234	0.68541	0.75726	0.76746	473	0.809	0.79304	0.74691	0.74135	0.74466	473	0.7377	0.77894	0.80833	0.72006	0.73823	473	0.80311	0.79664	0.8724	0.88151	0.79245																				72	-0.00579	0.00133	0.02694
474	0.76066	0.67757	0.75023	0.75397	0.76336	474	0.76358	0.82972	0.79274	0.77018	0.74593	474	0.76773	0.80769	0.76895	0.762	0.73353	474	0.82611	0.80289	0.84721	0.82756	0.78738																				73	0.00245	0.00332	0.02349
475	0.74801	0.70338	0.70623	0.78728	0.76511	475	0.78979	0.78787	0.75598	0.75636	0.74519	475	0.79425	0.77963	0.80864	0.76319	0.74638	475	0.81639	0.79493	0.85916	0.80035	0.78516																				74	-0.00321	0.00744	0.02477
476	0.79506	0.69571	0.72618	0.82877	0.7622	476	0.76902	0.82339	0.74892	0.7855	0.74075	476	0.71367	0.80331	0.75858	0.80503	0.74061	476	0.82564	0.77968	0.78754	0.87299	0.79075																				75	-0.003	-0.00367	0.02323
477	0.74959	0.69533	0.74571	0.76965	0.76336	477	0.7794	0.78585	0.7384	0.80653	0.74586	477	0.74917	0.80598	0.77739	0.68607	0.73729	477	0.79524	0.77014	0.76995	0.85088	0.78963																				76	-0.0055	0.000685858	0.01996
478	0.73503	0.68785	0.7103	0.7774	0.76336	478	0.77083	0.78659	0.73652	0.77524	0.74074	478	0.75932	0.81187	0.7461	0.70716	0.74109	478	0.8031	0.79555	0.87806	0.81396	0.78738																				77	-0.00554	9.97765e-05	0.01779
479	0.72293	0.71589	0.7512	0.76096	0.76336	479	0.83139	0.79001	0.76905	0.75499	0.74639	479	0.71679	0.80148	0.76151	0.74526	0.74444	479	0.84529	0.85394	0.79549	0.82347	0.79188																				78	-0.00403	0.00656	0.02229
480	0.7409	0.73058	0.73917	0.79113	0.7622	480	0.82895	0.78709	0.71674	0.76194	0.74525	480	0.75389	0.78066	0.81698	0.7276	0.73493	480	0.85145	0.79063	0.85911	0.85085	0.79358																				79	-0.00296	0.00519	0.02113
481	0.72563	0.67726	0.73761	0.76424	0.75988	481	0.82542	0.78699	0.73839	0.79868	0.74707	481	0.73065	0.78631	0.80158	0.72366	0.73871	481	0.78261	0.78056	0.82768	0.84957	0.78294																				80	-0.00168	0.00532	0.01581
482	0.76223	0.70152	0.71918	0.7459	0.76278	482	0.79741	0.80381	0.75683	0.74741	0.74574	482	0.75995	0.80649	0.83091	0.73239	0.73729	482	0.83013	0.79325	0.89386	0.84642	0.78074																				81	0.00629	-0.00281	0.01402
483	0.76571	0.71048	0.70969	0.76418	0.76278	483	0.85451	0.76342	0.78166	0.75384	0.74342	483	0.75819	0.80238	0.79583	0.72886	0.73587	483	0.89297	0.80701	0.85324	0.8257	0.7846																				82	0.000992995	-0.00134	0.01506
484	0.76136	0.71035	0.76368	0.73242	0.76278	484	0.79523	0.79191	0.76907	0.73551	0.74319	484	0.74903	0.78076	0.79751	0.70041	0.743	484	0.81278	0.79666	0.84587	0.84359	0.78683																				83	0.00179	-0.00116	0.01351
485	0.77338	0.71179	0.70507	0.74179	0.76394	485	0.77539	0.77393	0.74854	0.73097	0.74594	485	0.74437	0.82006	0.78535	0.7214	0.73493	485	0.83533	0.75476	0.84052	0.80937	0.78074																				84	-0.00581	0.00345	0.01612
486	0.72503	0.68854	0.743	0.8031	0.75643	486	0.84017	0.79361	0.75144	0.74431	0.74805	486	0.73852	0.82932	0.76962	0.73397	0.73634	486	0.82856	0.74485	0.84566	0.83717	0.79131																				85	0.00209	-0.00204	0.01455
487	0.73097	0.67514	0.74673	0.71862	0.76161	487	0.826	0.80561	0.77455	0.76173	0.74618	487	0.75628	0.81866	0.78183	0.76807	0.73493	487	0.79584	0.83767	0.87293	0.82731	0.79529																				86	-0.00414	-0.00144	0.00996
488	0.75189	0.72137	0.76425	0.73802	0.76278	488	0.85465	0.78201	0.76069	0.78258	0.75146	488	0.73267	0.80722	0.80261	0.76575	0.73587	488	0.84879	0.7799	0.86525	0.86448	0.78963																				87	-0.00465	0.00625	0.01214
489	0.76199	0.7226	0.76786	0.74089	0.7593	489	0.82399	0.77458	0.742	0.74017	0.74289	489	0.71682	0.86412	0.88156	0.72654	0.73446	489	0.84564	0.87984	0.8481	0.85875	0.78794																				88	-0.00549	0.00437	0.01347
490	0.74527	0.70171	0.76024	0.73527	0.76104	490	0.73351	0.75422	0.77272	0.73854	0.74491	490	0.76542	0.84148	0.81253	0.74929	0.74013	490	0.81882	0.76946	0.8481	0.8414	0.78074																				89	-0.00532	-0.00216	0.00992
491	0.74393	0.72791	0.7382	0.7615	0.76161	491	0.83738	0.78072	0.74805	0.77662	0.74607	491	0.72596	0.81094	0.79787	0.76372	0.73918	491	0.76441	0.82108	0.87773	0.81886	0.79075																				90	-0.00606	0.00103	0.0105
492	0.78032	0.68227	0.74736	0.76345	0.76104	492	0.81144	0.8203	0.79313	0.76817	0.74574	492	0.78394	0.7695	0.84542	0.7192	0.743	492	0.81522	0.82562	0.90743	0.86387	0.78794																				91	-0.01028	-0.00168	0.01297
493	0.72369	0.71011	0.73443	0.74734	0.76046	493	0.75765	0.77857	0.75437	0.81844	0.74649	493	0.78218	0.77134	0.8065	0.70375	0.72981	493	0.8414	0.73692	0.83562	0.86033	0.78738																				92	-0.00513	0.00184	0.00722
494	0.80448	0.68913	0.711	0.7932	0.7622	494	0.77991	0.7951	0.74425	0.74545	0.74637	494	0.7424	0.76563	0.73877	0.74483	0.73681	494	0.81544	0.80365	0.83872	0.83032	0.78294																				93	-0.00484	0.00259	0.00806
495	0.72399	0.72487	0.77208	0.76363	0.76278	495	0.8466	0.79881	0.76564	0.77904	0.7476	495	0.74745	0.77599	0.77309	0.75824	0.74013	495	0.82418	0.79103	0.84509	0.84836	0.7846																				94	0.00995	0.00535	0.00943
496	0.71737	0.70723	0.7434	0.78087	0.76336	496	0.73897	0.76433	0.76804	0.74009	0.74576	496	0.80569	0.87517	0.74953	0.77064	0.73446	496	0.80376	0.75644	0.88882	0.85804	0.79301																				95	-0.00908	-0.00665	0.00568
497	0.73924	0.71822	0.73219	0.74001	0.7622	497	0.81168	0.7954	0.78049	0.716	0.74663	497	0.75695	0.83903	0.78631	0.74033	0.73823	497	0.80672	0.78028	0.80069	0.83791	0.78683																				96	-0.0055	-0.00247	0.00937
498	0.73327	0.72737	0.74635	0.72119	0.7593	498	0.79373	0.80215	0.71997	0.78864	0.74977	498	0.75409	0.79621	0.81022	0.67921	0.73918	498	0.80513	0.81314	0.86528	0.85653	0.78074																				97	0.00327	0.00345	0.00975
499	0.74021	0.70051	0.71396	0.73029	0.76394	499	0.79585	0.80958	0.74623	0.7565	0.7479	499	0.74714	0.87132	0.75518	0.73892	0.73634	499	0.83371	0.80052	0.88094	0.85028	0.78683																				98	0.00168	0.001	0.00818
500	0.74344	0.70008	0.76983	0.74676	0.76336	500	0.77431	0.79049	0.77129	0.75223	0.74744	500	0.73651	0.83421	0.74717	0.75603	0.72843	500	0.84865	0.81004	0.9443	0.87118	0.78683																				99	0.00109	0.000649787	0.00682
501	0.72954	0.74015	0.72986	0.76815	0.7593	501	0.76198	0.82301	0.78613	0.76175	0.74873	501	0.75603	0.78871	0.8158	0.79086	0.74156	501	0.79564	0.75249	0.84568	0.84627	0.78294																				100	-0.00712	-0.00481	0.00429
502	0.74608	0.71443	0.77137	0.73719	0.7622	502	0.72435	0.78452	0.75573	0.78209	0.74465	502	0.78687	0.78012	0.79875	0.72602	0.73823	502	0.79399	0.80888	0.87562	0.82642	0.78184																				101	-0.00261	-0.00354	0.000452761
503	0.74266	0.68674	0.75175	0.73367	0.76046	503	0.80541	0.85012	0.74908	0.71472	0.75029	503	0.75765	0.79798	0.80649	0.70668	0.73823	503	0.81674	0.76254	0.8672	0.8513	0.78516																				102	-0.000598654	0.00156	0.00404
504	0.74073	0.72199	0.72021	0.72908	0.76278	504	0.80283	0.7823	0.82261	0.73896	0.74681	504	0.76172	0.76363	0.73217	0.76282	0.73823	504	0.80513	0.78249	0.81986	0.7968	0.7846																				103	-0.00353	0.00208	0.00142
505	0.74216	0.70205	0.74602	0.71716	0.76104	505	0.77354	0.79879	0.73185	0.74121	0.74333	505	0.75473	0.81437	0.77273	0.80074	0.73259	505	0.75556	0.78169	0.786	0.83456	0.78349																				104	-0.00083459	0.006	0.00027639
506	0.74014	0.72703	0.75922	0.73265	0.76336	506	0.80082	0.78103	0.77619	0.75546	0.74747	506	0.75061	0.7766	0.76893	0.74906	0.73871	506	0.78729	0.87047	0.8649	0.82918	0.78074																				105	-0.00488	-5.22669e-05	-0.000606504
507	0.76509	0.74165	0.73081	0.73958	0.76336	507	0.8726	0.83833	0.76466	0.75012	0.75197	507	0.74568	0.80897	0.8251	0.74344	0.73776	507	0.84205	0.8216	0.7987	0.84132	0.78627																				106	0.0017	0.002	0.000992997
508	0.75633	0.71662	0.72195	0.73182	0.76278	508	0.79764	0.84094	0.75099	0.77849	0.74894	508	0.70627	0.79139	0.7401	0.77716	0.7312	508	0.73576	0.81109	0.82134	0.84118	0.78571																				107	-0.00817	-0.0024	0.00164
509	0.7566	0.68366	0.74081	0.72226	0.76161	509	0.75205	0.74904	0.75609	0.73397	0.7456	509	0.75345	0.83673	0.79245	0.76992	0.74204	509	0.78526	0.77167	0.86235	0.77642	0.78738																				108	0.00123	-0.00013334	-0.00026911
510	0.73697	0.7198	0.73787	0.72946	0.76394	510	0.77906	0.84952	0.78621	0.78149	0.74521	510	0.72933	0.81369	0.79913	0.70833	0.73966	510	0.82067	0.77734	0.8226	0.8281	0.78184																				109	-0.00492	-0.000999029	0.00029903
511	0.70829	0.72088	0.71822	0.74598	0.76336	511	0.78192	0.84693	0.81402	0.86035	0.7488	511	0.73595	0.80837	0.75091	0.75002	0.73587	511	0.8224	0.84838	0.81063	0.86549	0.78349																				110	-0.000455654	0.000216765	-9.25208e-05
512	0.70514	0.75675	0.71976	0.71879	0.7593	512	0.76732	0.79567	0.71533	0.69649	0.74901	512	0.72461	0.7745	0.7416	0.78639	0.73681	512	0.82272	0.79757	0.79636	0.85776	0.79301																				111	0.0035	-0.00284	0.00154
513	0.71838	0.73778	0.75987	0.76195	0.76046	513	0.77774	0.77555	0.78648	0.73648	0.7459	513	0.77551	0.84837	0.80357	0.72127	0.7354	513	0.83024	0.81917	0.86965	0.8227	0.78405																				112	-0.00565	0.00145	0.00173
514	0.74846	0.70945	0.69591	0.75393	0.76336	514	0.79382	0.8379	0.76793	0.80107	0.74533	514	0.72554	0.78082	0.80833	0.70353	0.73681	514	0.79594	0.8005	0.85189	0.80642	0.78683																				113	0.0044	-0.00132	-0.00063704
515	0.72713	0.7	0.68316	0.72784	0.76394	515	0.80955	0.8436	0.7273	0.74638	0.75018	515	0.74433	0.76243	0.75965	0.73985	0.73493	515	0.81987	0.81113	0.86652	0.8539	0.78794																				114	-0.00568	0.00254	0.00148
516	0.7057	0.73417	0.67865	0.75482	0.76453	516	0.83483	0.76052	0.71517	0.79517	0.74829	516	0.73171	0.80334	0.7724	0.73379	0.73074	516	0.76373	0.83374	0.85146	0.86724	0.78738																				115	-0.00412	0.00285	-0.0025
517	0.72233	0.7131	0.69144	0.71071	0.76046	517	0.82473	0.79884	0.77249	0.75647	0.74726	517	0.74966	0.84407	0.7588	0.71911	0.73966	517	0.76888	0.81877	0.86095	0.84131	0.79019																				116	0.00995	-0.00315	-0.00051556
518	0.72527	0.71725	0.72048	0.78427	0.76336	518	0.80394	0.79225	0.76707	0.80125	0.74613	518	0.76471	0.76426	0.83537	0.75771	0.74061	518	0.78436	0.79502	0.86095	0.85491	0.79245																				117	-0.00111	-0.00341	-0.00309
519	0.70977	0.70302	0.72106	0.74571	0.75988	519	0.81397	0.78558	0.77178	0.75624	0.74355	519	0.7228	0.81748	0.81376	0.71171	0.73259	519	0.84326	0.76023	0.82318	0.85178	0.78627																				118	-0.0028	-0.00744	0.000908878
520	0.71484	0.69829	0.71286	0.72667	0.75988	520	0.77216	0.79535	0.78036	0.80646	0.74301	520	0.74126	0.79935	0.8138	0.72143	0.73587	520	0.83947	0.80879	0.94086	0.86441	0.78129																				119	-0.00572	-0.00646	-0.00114
521	0.71021	0.7095	0.69177	0.75697	0.76104	521	0.83435	0.79457	0.72501	0.77485	0.74133	521	0.7585	0.80955	0.74899	0.71812	0.72935	521	0.85421	0.79832	0.89236	0.85703	0.78239																				120	-0.00251	0.00105	-0.00321
522	0.75816	0.71916	0.68526	0.69781	0.7593	522	0.74699	0.80336	0.74687	0.77185	0.74467	522	0.75751	0.81776	0.74068	0.75015	0.73399	522	0.81805	0.81795	0.83661	0.86516	0.79019																				121	0.00658	0.00573	0.000477056
523	0.70849	0.70369	0.71422	0.72068	0.7622	523	0.81261	0.82241	0.79722	0.79914	0.74455	523	0.73558	0.78437	0.7167	0.73837	0.7354	523	0.83662	0.83659	0.83661	0.83633	0.78794																				122	-0.00497	-0.00281	0.000640295
524	0.73892	0.66819	0.71608	0.6851	0.76046	524	0.80309	0.82094	0.71568	0.76296	0.747	524	0.73186	0.82876	0.80783	0.75525	0.74204	524	0.84637	0.75855	0.80577	0.84747	0.7885																				123	-0.00216	-0.00888	-0.00246
525	0.73045	0.70083	0.6916	0.77005	0.7593	525	0.79589	0.84837	0.75433	0.76861	0.74187	525	0.7428	0.83448	0.7749	0.76226	0.73823	525	0.80082	0.80108	0.86464	0.85655	0.79245																				124	-0.00482	0.00274	0.000828459
526	0.72272	0.69735	0.69945	0.7722	0.75988	526	0.77387	0.82904	0.74095	0.76811	0.74187	526	0.76891	0.78075	0.75996	0.75892	0.74396	526	0.84308	0.83643	0.79786	0.86177	0.79472																				125	-0.001	0.00209	0.00229
527	0.72458	0.68242	0.70983	0.75656	0.75815	527	0.75981	0.84115	0.82607	0.80618	0.74621	527	0.75678	0.79575	0.73633	0.74577	0.74204	527	0.79622	0.77569	0.8239	0.83762	0.78571																				126	-0.00668	0.00423	-0.000619557
528	0.73275	0.73574	0.70983	0.70866	0.7593	528	0.81917	0.81054	0.78777	0.80897	0.74768	528	0.75436	0.78576	0.84319	0.69483	0.73074	528	0.90685	0.81311	0.81263	0.86777	0.78129																				127	-0.00738	-0.01131	0.00269
529	0.73688	0.68445	0.64827	0.76818	0.7593	529	0.80039	0.79565	0.74068	0.75515	0.7424	529	0.71996	0.81562	0.85976	0.72466	0.73446	529	0.83381	0.76464	0.77459	0.90012	0.79188																				128	-0.000355709	-0.00372	-0.000917147
530	0.73054	0.70797	0.6965	0.7128	0.76336	530	0.80039	0.77603	0.73672	0.78096	0.74321	530	0.75635	0.76419	0.84708	0.71876	0.73729	530	0.82149	0.77191	0.77459	0.86927	0.79301																				129	0.00263	-0.00159	0.00391
531	0.7187	0.69473	0.70349	0.72742	0.76336	531	0.76462	0.78525	0.76689	0.77557	0.74871	531	0.76066	0.80874	0.75877	0.75704	0.72981	531	0.81016	0.82311	0.92201	0.85029	0.78627																				130	0.00474	-0.00592	0.00325
532	0.7294	0.69026	0.69652	0.73842	0.75988	532	0.80985	0.77099	0.74427	0.77456	0.74329	532	0.74422	0.88196	0.76256	0.7324	0.743	532	0.82193	0.83568	0.89848	0.83852	0.79643																				131	-0.00242	-0.00311	0.00221
533	0.7076	0.68782	0.69174	0.76267	0.7622	533	0.75941	0.77647	0.76259	0.76677	0.74546	533	0.77152	0.83895	0.77029	0.71278	0.74252	533	0.809	0.83577	0.84894	0.8448	0.79019																				132	-0.008	-0.000296707	0.00123
534	0.72789	0.67398	0.69773	0.77417	0.76161	534	0.74545	0.7992	0.73613	0.84043	0.74388	534	0.75353	0.76004	0.80373	0.7729	0.73259	534	0.80142	0.83027	0.87405	0.84342	0.79019																				133	-0.0014	-0.00135	0.00232
535	0.72416	0.68409	0.70922	0.74101	0.75988	535	0.78329	0.77313	0.77668	0.76755	0.74658	535	0.7856	0.81	0.77403	0.76503	0.74013	535	0.79973	0.78204	0.85484	0.82471	0.78683																				134	-0.0062	-0.00366	0.00272
536	0.71612	0.67347	0.70224	0.71097	0.76336	536	0.7642	0.79648	0.70944	0.77417	0.74624	536	0.7604	0.77906	0.81054	0.72627	0.73871	536	0.86919	0.7797	0.86268	0.86022	0.78906																				135	-0.00505	0.000465678	0.00513
537	0.71335	0.67877	0.69092	0.78583	0.76278	537	0.7642	0.81535	0.79317	0.80235	0.74711	537	0.76464	0.82562	0.80729	0.75718	0.74832	537	0.79288	0.78715	0.85958	0.85806	0.78738																				136	0.000933058	-0.00893	0.00107
538	0.71656	0.71922	0.67923	0.78474	0.76104	538	0.7645	0.79661	0.7868	0.76765	0.7402	538	0.77416	0.74843	0.76534	0.77074	0.73493	538	0.84461	0.82768	0.98551	0.87586	0.79075																				137	-0.000213669	-0.00243	0.00181
539	0.72059	0.67342	0.72575	0.78221	0.75988	539	0.76944	0.79868	0.79114	0.73421	0.74387	539	0.77894	0.79351	0.76894	0.76244	0.74013	539	0.82482	0.78394	0.87464	0.84069	0.78627																				138	-0.00537	-0.00504	0.000812861
540	0.70762	0.68993	0.68424	0.73178	0.7593	540	0.77319	0.75262	0.74489	0.77775	0.74552	540	0.71989	0.83912	0.79259	0.714	0.73871	540	0.79414	0.8215	0.85589	0.83283	0.7846																				139	-0.00176	-0.00823	0.000403471
541	0.74348	0.7105	0.71334	0.78256	0.7622	541	0.71669	0.79146	0.76169	0.80245	0.74854	541	0.74866	0.80504	0.8256	0.80808	0.73681	541	0.84589	0.82563	0.86118	0.89017	0.78571																				140	-0.00206	-0.01381	0.00791
542	0.73094	0.68049	0.73785	0.8119	0.7622	542	0.76273	0.80481	0.76084	0.80245	0.74366	542	0.75043	0.85679	0.79797	0.68518	0.73966	542	0.81968	0.80266	0.92148	0.81978	0.79075																				141	-0.01064	-0.00805	0.00447
543	0.7334	0.68882	0.69152	0.76683	0.76278	543	0.78972	0.76779	0.77094	0.78552	0.7502	543	0.71694	0.76295	0.75635	0.72093	0.73681	543	0.86285	0.77779	0.80117	0.82234	0.78019																				142	-0.00311	-0.00526	0.00358
544	0.75046	0.66432	0.67317	0.72945	0.76278	544	0.80006	0.77241	0.78837	0.78552	0.7494	544	0.74365	0.73738	0.81367	0.74326	0.73587	544	0.80087	0.83772	0.89428	0.82837	0.78627																				143	-0.00594	-0.000940988	0.00366
545	0.75766	0.69552	0.70039	0.78321	0.7593	545	0.75606	0.7879	0.79556	0.7766	0.74573	545	0.74667	0.78853	0.81274	0.76221	0.74109	545	0.85291	0.80483	0.9026	0.79678	0.78571																				144	0.00599	-0.00762	0.00489
546	0.7124	0.68239	0.7063	0.76786	0.75988	546	0.74457	0.77821	0.78939	0.76231	0.74692	546	0.74613	0.85262	0.66659	0.73697	0.73634	546	0.86311	0.86003	0.84746	0.82659	0.7846																				145	0.00464	-0.0046	0.00936
547	0.72957	0.67254	0.72639	0.75536	0.76046	547	0.81696	0.75343	0.81879	0.79786	0.74891	547	0.77178	0.83102	0.7634	0.71375	0.7354	547	0.80361	0.83966	0.88519	0.7897	0.78184																				146	-0.00586	-0.00379	0.00478
548	0.75079	0.69496	0.72598	0.73321	0.75815	548	0.76557	0.79701	0.77051	0.78362	0.7466	548	0.73197	0.83571	0.79735	0.71138	0.74204	548	0.78599	0.76188	0.80176	0.8149	0.78405																				147	-0.00203	-0.00667	0.00696
549	0.71852	0.68719	0.70204	0.78418	0.7622	549	0.74871	0.80525	0.77468	0.7683	0.74742	549	0.75825	0.79818	0.79062	0.71252	0.73587	549	0.79677	0.80289	0.81862	0.82936	0.78738																				148	0.00118	-0.00274	0.00836
550	0.72086	0.67416	0.68399	0.75307	0.7593	550	0.7319	0.77807	0.76825	0.79854	0.74426	550	0.7127	0.76828	0.83833	0.75774	0.74156	550	0.7871	0.8134	0.79718	0.84675	0.79075																				149	0.00255	-0.0057	0.01033
551	0.73302	0.66236	0.73732	0.77295	0.75815	551	0.85981	0.76514	0.7479	0.81592	0.74836	551	0.75867	0.80188	0.82137	0.73203	0.73587	551	0.81394	0.83255	0.79718	0.86529	0.78627																				150	0.00339	-0.01054	0.00104
552	0.6989	0.69957	0.66376	0.73214	0.76046	552	0.78376	0.8139	0.78211	0.72266	0.74263	552	0.75962	0.74764	0.77283	0.7317	0.74109	552	0.82968	0.84893	0.86511	0.85903	0.78239																				151	-0.00626	-0.00176	0.005
553	0.72107	0.67697	0.7058	0.79359	0.75988	553	0.74432	0.77286	0.79809	0.7829	0.74608	553	0.75075	0.77359	0.76752	0.73126	0.73918	553	0.80962	0.82199	0.86307	0.8948	0.79188																				152	0.00151	-0.00502	0.00462
554	0.71646	0.67938	0.71607	0.77467	0.76046	554	0.82611	0.80226	0.76594	0.7628	0.7476	554	0.75065	0.82958	0.76597	0.74549	0.7354	554	0.85424	0.76964	0.80676	0.83416	0.78738																				153	-0.000263506	-0.00142	0.00699
555	0.70329	0.69129	0.6698	0.72507	0.75873	555	0.737	0.82102	0.75609	0.80104	0.74725	555	0.72184	0.79235	0.82175	0.76495	0.74156	555	0.81254	0.82478	0.83617	0.83547	0.78963																				154	-5.41075e-05	-0.00566	0.00537
556	0.73331	0.66179	0.67959	0.74753	0.7593	556	0.81696	0.76647	0.78711	0.75952	0.74733	556	0.78092	0.74107	0.77729	0.68645	0.73681	556	0.85087	0.81712	0.86059	0.83567	0.79075																				155	0.00292	0.00482	0.00772
557	0.71197	0.70103	0.72001	0.77566	0.7622	557	0.79746	0.78445	0.77372	0.74525	0.74335	557	0.75365	0.80258	0.76504	0.78909	0.74252	557	0.81862	0.77617	0.82022	0.88453	0.78627																				156	-0.0072	-0.00519	0.00704
558	0.75356	0.68525	0.70688	0.77606	0.7593	558	0.75833	0.80301	0.76544	0.80582	0.74555	558	0.74198	0.83479	0.80489	0.76523	0.72705	558	0.79742	0.80347	0.85868	0.85624	0.79075																				157	-0.00296	-0.00628	0.00823
559	0.74946	0.66927	0.72786	0.74128	0.7593	559	0.75223	0.74101	0.82137	0.78844	0.74173	559	0.75581	0.81764	0.82486	0.67972	0.74252	559	0.83418	0.82861	0.86175	0.87446	0.78129																				158	-0.00138	-0.01358	0.00755
560	0.71749	0.67902	0.70688	0.69424	0.76046	560	0.76683	0.77439	0.75721	0.76924	0.74685	560	0.77081	0.79338	0.7902	0.75098	0.73823	560	0.81966	0.80544	0.90552	0.83463	0.79019																				159	-0.00168	-0.00467	0.00791
561	0.75479	0.69822	0.68796	0.78504	0.75988	561	0.73936	0.796	0.77351	0.79012	0.7496	561	0.74351	0.85524	0.84266	0.72164	0.73966	561	0.85938	0.8043	0.87572	0.82389	0.78683																				160	-0.01304	-0.01505	0.00995
562	0.74228	0.67579	0.70161	0.78991	0.76046	562	0.75701	0.73814	0.76075	0.82654	0.74254	562	0.73083	0.79703	0.76263	0.7425	0.73776	562	0.83418	0.77143	0.85358	0.82278	0.78571																				161	-0.00223	-0.00597	0.01347
563	0.71813	0.6857	0.68101	0.77258	0.75758	563	0.74631	0.8486	0.76729	0.78776	0.7441	563	0.73331	0.83119	0.76692	0.74374	0.73493	563	0.78489	0.79423	0.84721	0.89007	0.79415																				162	-0.00196	-0.00267	0.00926
564	0.73972	0.69718	0.71784	0.79504	0.7593	564	0.78719	0.80296	0.72641	0.73499	0.74715	564	0.73373	0.80725	0.80019	0.79962	0.73918	564	0.82409	0.83056	0.83363	0.85419	0.79815																				163	-0.00014459	-0.0068	0.00602
565	0.75417	0.67253	0.68439	0.75551	0.75988	565	0.83364	0.76628	0.75841	0.73499	0.74443	565	0.72372	0.78774	0.78316	0.7798	0.74784	565	0.82776	0.77508	0.8349	0.83046	0.78738																				164	0.00336	-0.01246	0.00779
566	0.74599	0.67427	0.72682	0.73032	0.75815	566	0.80137	0.80574	0.73417	0.75618	0.7482	566	0.72486	0.82089	0.81335	0.78373	0.743	566	0.77444	0.85003	0.89001	0.84426	0.78516																				165	-0.01212	-0.00732	0.00986
567	0.72654	0.68668	0.69645	0.7536	0.7622	567	0.76505	0.79392	0.73868	0.75321	0.74798	567	0.7713	0.76211	0.80623	0.71087	0.73306	567	0.79127	0.78563	0.82514	0.84015	0.78963																				166	0.000603819	-0.00218	0.01027
568	0.72418	0.69562	0.71137	0.75923	0.75758	568	0.78489	0.79952	0.77009	0.76943	0.7473	568	0.76749	0.80088	0.80153	0.76961	0.72613	568	0.81307	0.80559	0.82143	0.82879	0.7885																				167	-0.00735	-0.00697	0.01134
569	0.77956	0.69698	0.71254	0.77574	0.7593	569	0.7606	0.83914	0.80918	0.86601	0.74913	569	0.67907	0.84317	0.78817	0.74769	0.73823	569	0.81319	0.83553	0.80822	0.83648	0.78349																				168	-0.00192	-0.01159	0.01244
570	0.68838	0.6914	0.69305	0.73189	0.75988	570	0.79396	0.81871	0.79438	0.76346	0.75327	570	0.73883	0.76331	0.79844	0.75449	0.73823	570	0.83531	0.84932	0.79333	0.86636	0.7791																				169	0.000548042	-0.00695	0.01327
571	0.7521	0.65879	0.74278	0.78568	0.75815	571	0.77199	0.78394	0.77608	0.7805	0.74724	571	0.75059	0.81527	0.7799	0.69503	0.73634	571	0.84001	0.83227	0.77957	0.84466	0.78906																				170	-0.00102	-0.01433	0.01552
572	0.75314	0.69413	0.69919	0.74279	0.76104	572	0.77199	0.78331	0.76712	0.7409	0.74541	572	0.76231	0.82531	0.75965	0.706	0.74252	572	0.82406	0.76366	0.77957	0.84672	0.78906																				171	-0.00773	-0.00984	0.00547
573	0.75574	0.65681	0.71627	0.78665	0.76161	573	0.77421	0.76092	0.73432	0.81162	0.7467	573	0.77015	0.81187	0.74732	0.71078	0.73493	573	0.81478	0.81749	0.85753	0.81346	0.77746																				172	-5.53959e-05	-0.00791	0.01268
574	0.73183	0.68812	0.69534	0.75087	0.757	574	0.78611	0.78719	0.76049	0.78897	0.74626	574	0.74895	0.78312	0.74188	0.71928	0.73966	574	0.81199	0.85644	0.87551	0.86491	0.78906																				173	-0.00287	-0.00855	0.0133
575	0.75766	0.67052	0.74426	0.77715	0.75873	575	0.75692	0.81223	0.74162	0.80669	0.74792	575	0.76049	0.76766	0.78928	0.7809	0.73681	575	0.77937	0.86464	0.8684	0.78527	0.7846																				174	0.0021	-0.00821	0.01559
576	0.76	0.67785	0.73407	0.72923	0.7622	576	0.77355	0.82346	0.73339	0.78546	0.74407	576	0.74569	0.83102	0.77262	0.79376	0.74156	576	0.78239	0.8157	0.85682	0.84696	0.78294																				175	-0.000627991	-0.00345	0.01579
577	0.73201	0.67698	0.72311	0.76662	0.75988	577	0.77433	0.78546	0.73176	0.80345	0.74576	577	0.73096	0.81129	0.76655	0.76097	0.73399	577	0.81158	0.80083	0.87558	0.79516	0.7885																				176	0.000228269	-0.01059	0.01507
578	0.75797	0.66986	0.70359	0.77173	0.75815	578	0.81966	0.76964	0.74951	0.79964	0.74502	578	0.78496	0.78482	0.75872	0.76715	0.73634	578	0.80174	0.8124	0.87558	0.82379	0.78906																				177	-0.00554	-0.00979	0.01303
579	0.77306	0.70868	0.71294	0.70827	0.75873	579	0.77526	0.82199	0.76577	0.7683	0.75124	579	0.73035	0.77682	0.77281	0.7212	0.73587	579	0.80716	0.80798	0.84902	0.88853	0.78738																				178	-0.0012	-0.00666	0.01319
580	0.76552	0.71051	0.69977	0.8003	0.76394	580	0.7688	0.79662	0.75557	0.78673	0.74551	580	0.77021	0.80436	0.79316	0.74751	0.74013	580	0.81494	0.82213	0.87387	0.83762	0.78963																				179	-0.00276	-0.01282	0.01236
581	0.74631	0.68239	0.71375	0.78732	0.76161	581	0.74689	0.81982	0.76173	0.81249	0.74466	581	0.75226	0.74696	0.76471	0.68772	0.7354	581	0.87081	0.82883	0.92726	0.79901	0.78571																				180	-0.00462	-0.01091	0.01218
582	0.7546	0.67418	0.71816	0.79006	0.76161	582	0.79574	0.74986	0.71378	0.78569	0.74672	582	0.72064	0.77177	0.83168	0.69573	0.72659	582	0.81821	0.81255	0.92117	0.80822	0.78906																				181	0.00115	-0.01706	0.01425
583	0.772	0.66584	0.74813	0.76616	0.75988	583	0.67543	0.80904	0.72609	0.85256	0.74663	583	0.7874	0.78497	0.78657	0.71849	0.73259	583	0.79845	0.7668	0.90551	0.8493	0.78627																				182	-0.00709	-0.00855	0.01741
584	0.70946	0.70655	0.73631	0.74926	0.7593	584	0.78918	0.78274	0.7083	0.80189	0.74618	584	0.74568	0.79625	0.8074	0.72049	0.73587	584	0.80228	0.80619	0.88674	0.83323	0.78405																				183	-0.00464	-0.01222	0.01534
585	0.79796	0.68459	0.71033	0.791	0.75815	585	0.78255	0.79503	0.79261	0.82621	0.74713	585	0.77868	0.82947	0.78297	0.74369	0.73823	585	0.84961	0.78038	0.87552	0.83969	0.79245																				184	0.00249	-0.00789	0.01619
586	0.74749	0.67417	0.71171	0.77087	0.75988	586	0.79903	0.73728	0.71115	0.82621	0.74548	586	0.73793	0.79416	0.75501	0.75882	0.73918	586	0.78481	0.80103	0.90293	0.81522	0.78906																				185	-0.00549	-0.00641	0.01261
587	0.75534	0.70694	0.7522	0.71467	0.75988	587	0.79878	0.82069	0.74441	0.7698	0.74762	587	0.74456	0.79561	0.79677	0.71581	0.73729	587	0.79391	0.80244	0.86663	0.86289	0.78683																				186	-0.00224	-0.00432	0.01425
588	0.73813	0.69686	0.72407	0.72308	0.757	588	0.78256	0.82433	0.73184	0.81497	0.75028	588	0.69476	0.86135	0.77938	0.73305	0.74252	588	0.79981	0.74073	0.9468	0.80427	0.78516																				187	0.000797529	-0.00197	0.01751
589	0.71145	0.6962	0.72757	0.7598	0.76104	589	0.78256	0.85442	0.74222	0.8204	0.74755	589	0.78364	0.78511	0.78351	0.73979	0.73493	589	0.82297	0.76853	0.82837	0.80972	0.78516																				188	-0.00496	-0.00961	0.01628
590	0.73915	0.64467	0.72899	0.78016	0.76278	590	0.74751	0.78805	0.75754	0.84373	0.74543	590	0.72001	0.81323	0.78866	0.70803	0.7312	590	0.80651	0.80226	0.90119	0.89444	0.78627																				189	-0.0033	-0.00818	0.01726
591	0.73584	0.71019	0.72728	0.71154	0.7622	591	0.72745	0.75069	0.71269	0.82401	0.7477	591	0.72311	0.72553	0.80789	0.72161	0.73634	591	0.82306	0.78282	0.85356	0.84212	0.78405																				190	0.00149	-0.01076	0.01687
592	0.72833	0.69586	0.74242	0.78086	0.76046	592	0.82489	0.76632	0.68174	0.792	0.74842	592	0.73036	0.79147	0.79404	0.73211	0.73587	592	0.80708	0.81192	0.89114	0.82115	0.78405																				191	-0.00278	-0.00195	0.01677
593	0.75678	0.65356	0.7502	0.7561	0.75873	593	0.78729	0.84465	0.72842	0.81206	0.74795	593	0.74794	0.78961	0.78181	0.74176	0.73634	593	0.83057	0.83521	0.85507	0.83881	0.79358																				192	0.00421	-0.00695	0.01657
594	0.76667	0.67546	0.72674	0.73596	0.76161	594	0.78883	0.80848	0.73515	0.80595	0.74759	594	0.72198	0.79563	0.74948	0.74148	0.72659	594	0.83908	0.80208	0.83026	0.87338	0.78963																				193	-0.0062	-0.00478	0.01567
595	0.73018	0.69865	0.71866	0.75982	0.76104	595	0.72963	0.80445	0.74905	0.75221	0.74434	595	0.73487	0.8286	0.77029	0.75186	0.73823	595	0.83505	0.81839	0.8614	0.83307	0.7885																				194	0.00291	-0.00845	0.01849
596	0.71587	0.6716	0.74248	0.72964	0.7622	596	0.78228	0.75818	0.73649	0.7491	0.7423	596	0.78121	0.76403	0.79784	0.76282	0.74013	596	0.79353	0.77456	0.84215	0.82725	0.78571																				195	-0.0048	-0.0065	0.02027
597	0.74271	0.69587	0.76195	0.76221	0.76161	597	0.75963	0.77743	0.73958	0.77722	0.74615	597	0.80094	0.80962	0.79554	0.7435	0.74589	597	0.8181	0.79629	0.83236	0.83413	0.79188																				196	-0.00305	-0.00463	0.01519
598	0.75745	0.6665	0.71988	0.74976	0.7593	598	0.81286	0.78296	0.76441	0.78622	0.7509	598	0.76228	0.76573	0.79866	0.7371	0.73166	598	0.89086	0.82306	0.8578	0.85818	0.79586																				197	-0.00358	-0.01055	0.01806
599	0.72692	0.73529	0.70923	0.76541	0.76161	599	0.78984	0.79984	0.76432	0.78492	0.75053	599	0.72942	0.77103	0.75867	0.76495	0.73729	599	0.78859	0.78815	0.86185	0.90795	0.78571																				198	0.00223	-0.01107	0.01598
600	0.71467	0.73084	0.7402	0.76455	0.75988	600	0.8238	0.82645	0.76523	0.79932	0.74944	600	0.7527	0.77008	0.78015	0.74204	0.73446	600	0.83647	0.82216	0.83945	0.80383	0.78683																				199	-0.00651	-0.00638	0.01576
601	0.75559	0.70082	0.71515	0.7429	0.76394	601	0.80287	0.77547	0.76835	0.76866	0.74704	601	0.75799	0.76753	0.74123	0.72281	0.73966	601	0.80264	0.87065	0.94054	0.86638	0.78738																				200	-0.00554	-0.00163	0.01352
602	0.77141	0.69447	0.72856	0.81646	0.76161	602	0.74804	0.81856	0.69321	0.80056	0.7469	602	0.74794	0.83524	0.81216	0.76279	0.74204	602	0.84437	0.78635	0.8559	0.83163	0.79075																				201	-0.00276	-0.00016278	0.0158
603	0.76824	0.70118	0.763	0.80524	0.76511	603	0.77996	0.76374	0.71805	0.78485	0.74783	603	0.76328	0.80053	0.84683	0.75454	0.73776	603	0.85558	0.81492	0.87024	0.81834	0.79301																				202	0.00439	-0.01099	0.01555
604	0.74315	0.68488	0.75595	0.74889	0.76394	604	0.73922	0.73378	0.72751	0.73088	0.74834	604	0.74169	0.85252	0.75076	0.74776	0.73493	604	0.86649	0.83738	0.87024	0.84786	0.79586																				203	0.00592	-0.00688	0.01763
605	0.76702	0.7212	0.72683	0.78955	0.76104	605	0.8235	0.80439	0.70917	0.72851	0.74376	605	0.75608	0.79431	0.76819	0.68579	0.73074	605	0.81807	0.75166	0.81694	0.85952	0.78516																				204	-0.000786721	-0.0109	0.01295
606	0.74476	0.67914	0.70855	0.7112	0.76336	606	0.82043	0.82594	0.74223	0.73854	0.74737	606	0.75333	0.78599	0.78827	0.69677	0.73729	606	0.88206	0.77883	0.82984	0.83807	0.78405																				205	-0.00489	0.000833737	0.0117
607	0.72467	0.70263	0.71852	0.76531	0.75988	607	0.79002	0.77712	0.75705	0.77635	0.7445	607	0.75932	0.83449	0.75755	0.77616	0.73776	607	0.84665	0.75886	0.87506	0.84884	0.79472																				206	0.00113	-0.01127	0.01528
608	0.72924	0.72034	0.74855	0.7461	0.76161	608	0.80248	0.85392	0.73286	0.77449	0.74507	608	0.77187	0.86453	0.75694	0.72356	0.74348	608	0.77987	0.82245	0.89938	0.85593	0.77964																				207	0.00456	-0.00974	0.01814
609	0.72728	0.73201	0.78135	0.74217	0.76161	609	0.84148	0.80025	0.73944	0.74743	0.74722	609	0.71531	0.81125	0.79282	0.75247	0.73213	609	0.85273	0.81599	0.84979	0.8939	0.78019																				208	-0.01112	-0.00491	0.01519
610	0.73132	0.70219	0.69455	0.77268	0.7622	610	0.84148	0.77864	0.74437	0.82004	0.74591	610	0.77215	0.78534	0.73948	0.75847	0.73634	610	0.82861	0.82755	0.86302	0.84629	0.78405																				209	-0.00721	-0.01192	0.01104
611	0.71477	0.68098	0.78612	0.74278	0.76336	611	0.76099	0.79107	0.75489	0.80845	0.74729	611	0.73431	0.74617	0.81313	0.69866	0.73493	611	0.80113	0.80107	0.876	0.82157	0.78516																				210	-0.00648	-0.00617	0.01496
612	0.71271	0.71953	0.73317	0.75203	0.7622	612	0.81829	0.78254	0.75703	0.79396	0.74594	612	0.79006	0.79299	0.76269	0.70499	0.73871	612	0.84478	0.81802	0.83632	0.84636	0.78516																				211	-0.00532	-0.01147	0.01028
613	0.70087	0.69102	0.75505	0.72353	0.76278	613	0.76991	0.81615	0.73597	0.68829	0.74335	613	0.75126	0.7551	0.71756	0.73798	0.73681	613	0.81565	0.82157	0.89784	0.81896	0.7846																				212	-0.00662	-0.01507	0.01471
614	0.74458	0.69708	0.7277	0.73257	0.76511	614	0.73658	0.79127	0.75363	0.78152	0.74337	614	0.75046	0.76123	0.83424	0.71347	0.73871	614	0.84348	0.7893	0.82411	0.85475	0.78906																				213	-0.00535	-0.000734901	0.01222
615	0.73534	0.68398	0.69776	0.71978	0.76453	615	0.74488	0.80948	0.75897	0.77072	0.74482	615	0.71174	0.78265	0.77724	0.77328	0.73399	615	0.85175	0.81355	0.85918	0.80158	0.78963																				214	0.00336	-0.00736	0.01077
616	0.69836	0.71642	0.77992	0.71121	0.76161	616	0.76386	0.75959	0.72128	0.73664	0.74515	616	0.77605	0.84134	0.82086	0.74084	0.73587	616	0.83227	0.80867	0.81772	0.88026	0.78738																				215	-0.000305379	-0.01004	0.0101
617	0.73933	0.68547	0.73608	0.74412	0.76394	617	0.81377	0.83327	0.734	0.80621	0.74516	617	0.76953	0.78858	0.77504	0.72253	0.73493	617	0.83609	0.805	0.83834	0.85069	0.79415																				216	0.00344	-0.01086	0.01245
618	0.75704	0.69428	0.67426	0.70092	0.76336	618	0.75513	0.81097	0.71747	0.78459	0.74637	618	0.72309	0.83664	0.76457	0.69779	0.73966	618	0.83452	0.81451	0.84589	0.87164	0.78906																				217	-0.00839	-0.00481	0.01203
619	0.72816	0.71619	0.71143	0.74214	0.76278	619	0.79493	0.83177	0.72673	0.81105	0.74836	619	0.79161	0.81778	0.79469	0.75555	0.73306	619	0.80742	0.80412	0.84432	0.81041	0.78571																				218	-0.00221	-0.01227	0.01
620	0.72652	0.68103	0.77392	0.75226	0.76278	620	0.81075	0.78616	0.76226	0.818	0.74875	620	0.78121	0.80666	0.73898	0.74574	0.73446	620	0.86421	0.80973	0.88389	0.83735	0.78738																				219	0.00093395	0.00124	0.00674
621	0.71254	0.74419	0.75017	0.77224	0.76161	621	0.76918	0.78779	0.72527	0.7222	0.7475	621	0.78856	0.80529	0.776	0.73911	0.73823	621	0.78187	0.78206	0.88042	0.86437	0.78683																				220	-0.000719689	-0.01237	0.00993
622	0.72849	0.71697	0.73371	0.72309	0.76687	622	0.77481	0.74584	0.71506	0.74092	0.74295	622	0.7314	0.79954	0.79797	0.70656	0.73776	622	0.79556	0.79757	0.8488	0.82438	0.78516																				221	0.00584	-0.0038	0.0121
623	0.70107	0.69697	0.70046	0.73244	0.7622	623	0.75498	0.8333	0.75789	0.78383	0.7448	623	0.76939	0.84768	0.82642	0.79426	0.73259	623	0.87844	0.8112	0.87242	0.83723	0.78683																				222	-0.00507	-0.00268	0.01063
624	0.75322	0.68889	0.69319	0.72016	0.76336	624	0.78297	0.78606	0.78898	0.73875	0.74622	624	0.7338	0.80034	0.78295	0.76887	0.73446	624	0.81204	0.77707	0.93328	0.87007	0.78294																				223	-0.00139	-0.00512	0.00805
625	0.75718	0.71071	0.72549	0.73469	0.76278	625	0.78987	0.78323	0.72442	0.73875	0.74708	625	0.73335	0.80565	0.80044	0.73817	0.73681	625	0.79061	0.80911	0.84695	0.8305	0.78906																				224	-0.00548	-0.00722	0.01027
626	0.70892	0.6614	0.7359	0.74364	0.76278	626	0.79586	0.84552	0.74963	0.78066	0.74544	626	0.75923	0.81534	0.76012	0.73594	0.74061	626	0.79555	0.7852	0.86142	0.85622	0.79301																				225	-0.0023	-0.01008	0.0026
627	0.74847	0.71339	0.74314	0.79476	0.7622	627	0.80261	0.83028	0.77036	0.7665	0.74994	627	0.7544	0.77701	0.77179	0.73197	0.73823	627	0.88747	0.77665	0.8318	0.82702	0.78571																				226	0.0022	-0.00347	0.01081
628	0.71263	0.74844	0.73766	0.7419	0.7657	628	0.78033	0.79427	0.75443	0.75424	0.74606	628	0.70545	0.82044	0.80252	0.75315	0.73918	628	0.74209	0.828	0.8793	0.81258	0.78906																				227	-0.0034	-0.01517	0.00538
629	0.73095	0.7102	0.72844	0.75849	0.76161	629	0.78416	0.86267	0.76243	0.82745	0.74414	629	0.75487	0.80101	0.79325	0.72162	0.74013	629	0.82855	0.84805	0.89005	0.85091	0.79245																				228	9.95612e-05	-0.00577	0.00831
630	0.69655	0.71905	0.70112	0.71571	0.76104	630	0.76649	0.81941	0.71392	0.78032	0.75102	630	0.75945	0.81063	0.7829	0.80151	0.74156	630	0.84478	0.79967	0.78874	0.84422	0.7846																				229	-0.00147	-0.0111	0.00424
631	0.72085	0.68196	0.69881	0.75809	0.76511	631	0.79891	0.83254	0.73749	0.75321	0.74484	631	0.71015	0.81143	0.8288	0.72127	0.74013	631	0.86848	0.83775	0.8288	0.86412	0.78349																				230	-0.00313	-0.01337	0.01066
632	0.71205	0.7251	0.75834	0.7254	0.76453	632	0.72522	0.84328	0.71538	0.72678	0.74255	632	0.7566	0.80725	0.78002	0.77521	0.72843	632	0.86905	0.83608	0.91551	0.84913	0.78571																				231	-0.00707	0.00361	0.00759
633	0.72411	0.72625	0.7157	0.7655	0.76278	633	0.79583	0.8591	0.76219	0.75623	0.74699	633	0.72426	0.8054	0.76844	0.78842	0.74348	633	0.80434	0.80644	0.88008	0.8623	0.79131																				232	-0.0111	-0.013	0.00533
634	0.74235	0.74361	0.73618	0.72977	0.76104	634	0.79583	0.7975	0.72444	0.79427	0.74731	634	0.76527	0.81385	0.82027	0.70908	0.73353	634	0.80828	0.77906	0.90361	0.82414	0.78129																				233	-0.01032	-0.00879	0.00794
635	0.68764	0.70991	0.7139	0.72908	0.7657	635	0.82849	0.81916	0.73424	0.7371	0.75009	635	0.74162	0.82239	0.74874	0.66598	0.7354	635	0.78145	0.78562	0.83985	0.84888	0.78516																				234	0.00356	-0.0135	0.00599
636	0.7219	0.70576	0.72271	0.70573	0.76453	636	0.71594	0.77239	0.70364	0.8468	0.74577	636	0.75	0.78175	0.80446	0.74061	0.74444	636	0.82095	0.77952	0.81303	0.86804	0.79131																				235	-0.01153	-0.00538	0.00289
637	0.72856	0.71793	0.70617	0.73554	0.76104	637	0.84394	0.8371	0.74648	0.74416	0.7507	637	0.73101	0.82083	0.81279	0.77026	0.73399	637	0.78579	0.82027	0.86506	0.85602	0.79188																				236	-0.0052	-0.00358	0.00764
638	0.70936	0.71619	0.72119	0.72316	0.76336	638	0.83757	0.81209	0.77262	0.76941	0.74421	638	0.7345	0.78943	0.8607	0.72116	0.74638	638	0.78904	0.81479	0.86506	0.83596	0.78963																				237	-0.00177	-0.00967	0.00774
639	0.69977	0.71158	0.70921	0.71057	0.76336	639	0.75263	0.81879	0.75356	0.78774	0.74345	639	0.74467	0.801	0.79135	0.75607	0.73493	639	0.84796	0.77424	0.86271	0.85777	0.78349																				238	-0.00526	-0.00531	0.00665
640	0.76178	0.75301	0.72141	0.76986	0.76394	640	0.77626	0.84389	0.73317	0.79433	0.74291	640	0.7304	0.81746	0.77568	0.74153	0.73871	640	0.8304	0.7959	0.86413	0.86146	0.78516																				239	0.00202	-0.02011	0.00696
641	0.72483	0.71953	0.73229	0.80397	0.76161	641	0.79493	0.82104	0.75799	0.88793	0.74719	641	0.74598	0.80892	0.79247	0.7318	0.7354	641	0.84659	0.82827	0.81289	0.84329	0.79075																				240	-0.00208	-0.000887983	0.00954
642	0.71074	0.7157	0.72065	0.73222	0.76336	642	0.77334	0.82107	0.72661	0.76602	0.7486	642	0.78284	0.82048	0.78364	0.74105	0.74541	642	0.87101	0.7684	0.80011	0.82919	0.79415																				241	-0.00554	-0.0091	0.00726
643	0.73214	0.66588	0.70749	0.74094	0.7657	643	0.77334	0.83461	0.73881	0.7998	0.74763	643	0.73118	0.7619	0.8057	0.72488	0.73966	643	0.81471	0.80069	0.84173	0.84575	0.79245																				242	-0.0044	-0.00728	0.00493
644	0.66915	0.71426	0.70375	0.73435	0.7657	644	0.80102	0.80548	0.75022	0.84806	0.74798	644	0.74613	0.85169	0.76623	0.68014	0.74444	644	0.86332	0.82101	0.84519	0.84609	0.78683																				243	0.000680671	-0.01108	0.00547
645	0.6986	0.71781	0.70508	0.71187	0.76628	645	0.82648	0.74075	0.76564	0.83882	0.74814	645	0.76444	0.76869	0.76076	0.73286	0.73399	645	0.79981	0.78649	0.85423	0.80718	0.79188																				244	-0.00709	-0.00645	0.00183
646	0.72141	0.66974	0.75603	0.72069	0.76628	646	0.75144	0.79216	0.79618	0.77216	0.74548	646	0.74882	0.73747	0.81092	0.72504	0.73776	646	0.83812	0.83884	0.8823	0.80436	0.78571																				245	-0.00306	-0.00821	0.0066
647	0.72855	0.75882	0.71475	0.70711	0.76336	647	0.76896	0.83197	0.74141	0.78734	0.74639	647	0.73105	0.85254	0.81511	0.79421	0.7354	647	0.81535	0.76702	0.86185	0.79374	0.78683																				246	0.00887	-0.01061	0.00285
648	0.71219	0.70687	0.71934	0.76743	0.76278	648	0.80924	0.80584	0.7778	0.72118	0.74751	648	0.71981	0.73446	0.80853	0.77706	0.74013	648	0.8903	0.81158	0.85222	0.81918	0.78794																				247	-0.00622	-0.00134	0.0013
649	0.71241	0.73352	0.67023	0.74523	0.76394	649	0.7855	0.79802	0.74811	0.74459	0.74671	649	0.74395	0.82348	0.81586	0.75111	0.7354	649	0.83178	0.79781	0.89328	0.8179	0.78516																				248	-0.00321	-0.01961	0.00318
650	0.69965	0.68203	0.7033	0.73246	0.76511	650	0.81276	0.84452	0.79309	0.8068	0.74696	650	0.78292	0.78185	0.78901	0.77199	0.73306	650	0.81598	0.90507	0.83745	0.81652	0.78906																				249	-0.00221	-0.00969	-0.00179
651	0.72875	0.73609	0.77089	0.72535	0.76511	651	0.78132	0.86999	0.76415	0.7851	0.7464	651	0.71862	0.83218	0.86806	0.71821	0.74638	651	0.84666	0.8342	0.83745	0.85287	0.79019																				250	-0.00899	-0.01229	0.000671958
652	0.71848	0.71816	0.69935	0.7341	0.76687	652	0.7489	0.79071	0.76021	0.7984	0.74752	652	0.80169	0.79087	0.76936	0.74349	0.73493	652	0.84048	0.80193	0.92194	0.84676	0.78571																				251	-0.00255	-0.01582	0.00472
653	0.7134	0.75693	0.70177	0.74993	0.76278	653	0.7712	0.79851	0.73777	0.72673	0.74522	653	0.73878	0.75093	0.81948	0.76673	0.73823	653	0.78413	0.76644	0.84714	0.85281	0.79019																				252	0.00743	-0.01103	-0.0057
654	0.74926	0.73461	0.758	0.72937	0.76394	654	0.76271	0.75245	0.77021	0.78409	0.74592	654	0.7575	0.83927	0.80533	0.73372	0.73681	654	0.8123	0.78452	0.84714	0.85645	0.78683																				253	-0.00305	-0.00776	0.000501712
655	0.7118	0.71034	0.72681	0.73825	0.76278	655	0.78639	0.80913	0.72557	0.84324	0.74554	655	0.70955	0.80059	0.75109	0.72468	0.7354	655	0.7624	0.80557	0.79929	0.82728	0.78516																				254	-0.00943	-0.01107	-0.00141
656	0.74713	0.66657	0.74092	0.73689	0.76394	656	0.77325	0.78361	0.76332	0.77883	0.75071	656	0.75907	0.80658	0.77579	0.73361	0.74252	656	0.82276	0.77722	0.91066	0.82844	0.78738																				255	-0.0031	-0.000979317	-0.00111
657	0.76412	0.7195	0.71064	0.72285	0.7657	657	0.77665	0.87698	0.72707	0.79476	0.74841	657	0.7285	0.79977	0.76703	0.72119	0.73587	657	0.79562	0.82384	0.86658	0.80821	0.78794																				256	0.00608	-0.00766	0.00165
658	0.68507	0.7125	0.70406	0.7262	0.76336	658	0.78221	0.79617	0.72567	0.84082	0.74733	658	0.71683	0.85231	0.80356	0.77635	0.74061	658	0.81995	0.81076	0.86658	0.83723	0.78906																				257	-0.00213	-0.01202	-0.00192
659	0.69326	0.74163	0.69989	0.70148	0.76453	659	0.78221	0.80365	0.77598	0.74506	0.74772	659	0.75712	0.77805	0.80173	0.73635	0.74252	659	0.82009	0.78139	0.83768	0.87605	0.7885																				258	0.00721	-0.00602	-0.00239
660	0.71093	0.71174	0.67959	0.74982	0.76453	660	0.8217	0.83531	0.73204	0.8073	0.74469	660	0.76524	0.82128	0.84112	0.76573	0.74156	660	0.79993	0.79208	0.81208	0.79112	0.79019																				259	-0.00353	-0.01065	0.000795123
661	0.6893	0.71893	0.73791	0.69147	0.76394	661	0.76599	0.81904	0.79538	0.78434	0.75059	661	0.72215	0.81541	0.77422	0.74704	0.74832	661	0.80041	0.84696	0.84673	0.83117	0.79188																				260	-0.01302	-0.01154	-0.00572
662	0.70925	0.72564	0.73736	0.73689	0.76394	662	0.7891	0.80189	0.75778	0.83313	0.74771	662	0.73677	0.79574	0.74099	0.76232	0.73776	662	0.81602	0.8143	0.84673	0.83776	0.79075																				261	-0.00499	-0.00679	0.00174
663	0.70934	0.69568	0.73009	0.73234	0.76161	663	0.76829	0.78659	0.75777	0.77663	0.75191	663	0.71499	0.79333	0.78196	0.75784	0.73587	663	0.79155	0.83258	0.9001	0.85467	0.79188																				262	-0.00106	-0.00468	-0.00202
664	0.74285	0.73127	0.74414	0.71572	0.7657	664	0.78741	0.83075	0.73973	0.77273	0.749	664	0.76519	0.79766	0.76676	0.76121	0.74013	664	0.82465	0.83608	0.84875	0.84827	0.79019																				263	-0.000862851	-0.00988	-0.00346
665	0.7225	0.72639	0.71434	0.73776	0.76394	665	0.79792	0.84629	0.73746	0.77611	0.74994	665	0.74498	0.80739	0.77816	0.75349	0.73259	665	0.81325	0.82385	0.94119	0.86855	0.79472																				264	-0.00778	-0.01125	-0.00277
666	0.70941	0.70377	0.75759	0.75946	0.76336	666	0.81466	0.82027	0.75905	0.81413	0.7473	666	0.75765	0.73505	0.74369	0.74033	0.74204	666	0.80189	0.80267	0.94119	0.84774	0.79586																				265	-0.00765	-0.00774	-0.000962531
667	0.72719	0.71111	0.73358	0.76917	0.76104	667	0.80819	0.87129	0.77069	0.85915	0.7506	667	0.72465	0.78782	0.79727	0.71036	0.74013	667	0.80405	0.83061	0.81989	0.84259	0.797																				266	0.00325	-0.00817	-0.00137
668	0.7407	0.75169	0.7572	0.7309	0.76161	668	0.87419	0.82457	0.76477	0.78429	0.74793	668	0.74593	0.84193	0.76663	0.78771	0.74013	668	0.79743	0.79621	0.81989	0.83315	0.7885																				267	-0.00823	-0.00931	0.000177568
669	0.71416	0.74362	0.746	0.74037	0.76104	669	0.77132	0.79531	0.77433	0.76504	0.74855	669	0.77217	0.76383	0.779	0.71859	0.74396	669	0.79834	0.78357	0.81893	0.85338	0.78906																				268	0.00381	-0.00509	-0.00401
670	0.72739	0.69906	0.74067	0.7216	0.76336	670	0.76578	0.89444	0.7826	0.74651	0.75185	670	0.71016	0.78428	0.81255	0.78756	0.73634	670	0.84097	0.79146	0.87869	0.87426	0.7885																				269	-0.00695	-0.00643	-0.00798
671	0.7237	0.73122	0.69302	0.77222	0.76161	671	0.80917	0.83472	0.73254	0.82928	0.7491	671	0.78633	0.76276	0.81242	0.72872	0.743	671	0.82247	0.79334	0.84465	0.81274	0.78239																				270	-0.01429	-0.00625	-0.00139
672	0.73507	0.72238	0.72428	0.71948	0.76161	672	0.80917	0.85987	0.74237	0.79812	0.74573	672	0.75948	0.72035	0.81257	0.71079	0.74013	672	0.84371	0.79809	0.92227	0.82627	0.79245																				271	0.000913166	-0.00196	-0.00619
673	0.73066	0.71859	0.73486	0.71812	0.76511	673	0.74311	0.77102	0.75844	0.77243	0.74738	673	0.7704	0.86909	0.76566	0.7232	0.743	673	0.78771	0.76422	0.79217	0.83055	0.79245																				272	-0.01459	-0.0015	-0.00328
674	0.73052	0.70379	0.73643	0.76516	0.76453	674	0.8404	0.81599	0.72934	0.81589	0.75176	674	0.78485	0.7592	0.79049	0.73522	0.743	674	0.85853	0.79002	0.81629	0.82134	0.78516																				273	0.00139	-0.01187	-0.00435
675	0.72423	0.73145	0.74932	0.71995	0.76278	675	0.81914	0.82501	0.76309	0.82651	0.75023	675	0.75003	0.78124	0.8047	0.76853	0.73918	675	0.82617	0.79397	0.89338	0.86198	0.78794																				274	-3.94564e-05	-0.00775	-0.00296
676	0.73725	0.6668	0.74911	0.74322	0.76453	676	0.81914	0.81347	0.78781	0.78438	0.75087	676	0.71319	0.76319	0.7635	0.71013	0.73823	676	0.78648	0.78538	0.81519	0.82212	0.7846																				275	-0.00916	-0.01086	-0.00476
677	0.71907	0.69224	0.75375	0.76167	0.76336	677	0.78	0.81987	0.77483	0.80995	0.74946	677	0.73144	0.72317	0.78296	0.71166	0.73681	677	0.90338	0.81045	0.94966	0.84876	0.79643																				276	-0.00117	-0.02016	-0.00524
678	0.73505	0.70761	0.72452	0.75795	0.76278	678	0.75727	0.79051	0.77879	0.7873	0.7537	678	0.73476	0.82954	0.80063	0.70875	0.73681	678	0.83709	0.81307	0.86907	0.85754	0.78349																				277	-0.0053	-0.0012	-0.00527
679	0.70221	0.74208	0.76825	0.75356	0.76336	679	0.76785	0.82925	0.79484	0.83816	0.74976	679	0.76759	0.83317	0.75935	0.76832	0.743	679	0.82572	0.80462	0.84904	0.83523	0.78627																				278	-0.0026	-0.00247	-0.00687
680	0.70927	0.72863	0.74019	0.73121	0.76278	680	0.78398	0.77141	0.75935	0.85728	0.75036	680	0.74196	0.84933	0.74159	0.74588	0.73634	680	0.80185	0.75723	0.83414	0.85013	0.79075																				279	-0.00252	-0.01129	-0.00801
681	0.73366	0.71311	0.75059	0.74002	0.76278	681	0.80041	0.79774	0.73008	0.80973	0.74906	681	0.76043	0.77822	0.79911	0.77052	0.74204	681	0.83499	0.80774	0.8691	0.85545	0.78627																				280	-0.00216	-0.01302	-0.00503
682	0.70829	0.70776	0.77691	0.76449	0.76453	682	0.77825	0.79942	0.74982	0.82443	0.74947	682	0.73715	0.81368	0.82125	0.72226	0.73399	682	0.84326	0.82876	0.80263	0.84142	0.79529																				281	0.0004273	-0.0068	-0.00355
683	0.73064	0.70033	0.75191	0.75202	0.76278	683	0.78332	0.80479	0.75493	0.79416	0.74852	683	0.76557	0.82766	0.78599	0.72917	0.74156	683	0.85519	0.81874	0.79771	0.79726	0.78683																				282	0.000715148	-0.0023	-0.00324
684	0.75928	0.72369	0.73251	0.72921	0.76104	684	0.81955	0.83345	0.72628	0.83596	0.74955	684	0.78049	0.76017	0.86948	0.72405	0.743	684	0.83479	0.77475	0.80035	0.84971	0.79188																				283	-0.000633989	-0.00338	-0.00966
685	0.7399	0.69465	0.77196	0.72734	0.76394	685	0.7831	0.77517	0.78609	0.80901	0.74949	685	0.7829	0.76551	0.75669	0.7234	0.73353	685	0.84455	0.77919	0.88262	0.84433	0.79358																				284	-0.00121	-0.00726	-0.00279
686	0.74005	0.73024	0.71481	0.70761	0.7622	686	0.8336	0.81805	0.77112	0.76433	0.75379	686	0.69728	0.85334	0.80645	0.78587	0.73776	686	0.81798	0.83176	0.88262	0.8515	0.78627																				285	-0.00247	-0.00253	-0.00678
687	0.75065	0.68694	0.78149	0.75577	0.76394	687	0.79045	0.81422	0.74716	0.79927	0.74893	687	0.68981	0.82341	0.71653	0.74119	0.73918	687	0.84422	0.83637	0.87799	0.82614	0.78019																				286	-0.004	-0.00593	-0.00615
688	0.75089	0.69921	0.71874	0.74825	0.76161	688	0.77459	0.81944	0.72534	0.84199	0.74754	688	0.77761	0.76757	0.79713	0.71426	0.74156	688	0.8333	0.79186	0.84902	0.84871	0.78794																				287	-0.00846	-0.00469	-0.00464
689	0.72197	0.72178	0.70401	0.76142	0.76336	689	0.81175	0.79841	0.79271	0.81405	0.75265	689	0.72378	0.85852	0.77312	0.74214	0.74156	689	0.8188	0.79683	0.79464	0.82897	0.78963																				288	0.0083	-0.00727	-0.00319
690	0.75373	0.71709	0.73143	0.78565	0.76336	690	0.76338	0.80765	0.78216	0.76089	0.75078	690	0.73095	0.80289	0.76346	0.72278	0.73681	690	0.83084	0.80225	0.91311	0.84683	0.78906																				289	0.00325	-0.01104	-0.01066
691	0.76637	0.70071	0.72646	0.73231	0.76046	691	0.79887	0.89513	0.75601	0.87595	0.74866	691	0.75834	0.80555	0.78419	0.71638	0.75077	691	0.83913	0.83417	0.91153	0.8489	0.79131																				290	-6.45858e-05	-0.00301	-0.00646
692	0.7329	0.6948	0.75959	0.74641	0.76046	692	0.75024	0.80325	0.77517	0.78001	0.74924	692	0.74181	0.84633	0.75796	0.76875	0.74204	692	0.78017	0.78676	0.8123	0.85625	0.78627									--	--										291	-0.000967213	-0.0088	-0.00889
693	0.76239	0.70221	0.72826	0.78044	0.76161	693	0.75848	0.83611	0.75658	0.81038	0.75003	693	0.73469	0.84322	0.78226	0.7209	0.75572	693	0.82506	0.85283	0.8123	0.86167	0.78571									--	--										292	-0.00338	-0.01071	-0.00747
694	0.74398	0.68452	0.76341	0.71228	0.76104	694	0.75848	0.86135	0.76047	0.75196	0.7531	694	0.75657	0.81234	0.79882	0.72995	0.73918	694	0.80712	0.80279	0.85518	0.85852	0.78906									--	--										293	-0.000245778	-0.00168	-0.00641
695	0.736	0.72533	0.71043	0.74991	0.76394	695	0.78399	0.82799	0.75818	0.85141	0.75298	695	0.75496	0.80441	0.76073	0.69051	0.74109	695	0.80857	0.84298	0.86481	0.87098	0.79075									--	--										294	-0.00315	-0.01111	-0.00647
696	0.76862	0.66065	0.72208	0.77677	0.76046	696	0.76397	0.80899	0.75073	0.7854	0.74936	696	0.72406	0.77373	0.80901	0.76009	0.74109	696	0.85097	0.81492	0.85093	0.89339	0.78683									--	--										295	-0.00616	-0.01337	-0.00964
697	0.7314	0.73425	0.69458	0.77534	0.76511	697	0.77225	0.83118	0.74903	0.83633	0.75053	697	0.74887	0.82312	0.78052	0.72875	0.73587	697	0.8145	0.79258	0.83104	0.82428	0.79075									--	--										296	-0.00606	-0.00616	-0.00941
698	0.73892	0.6791	0.73323	0.77813	0.7622	698	0.78033	0.78824	0.76003	0.77887	0.74902	698	0.76246	0.76633	0.78439	0.68708	0.73166	698	0.91389	0.75393	0.84435	0.8253	0.79131									--	--										297	0.00258	-0.01367	-0.01052
699	0.74579	0.71877	0.75401	0.71251	0.76161	699	0.81557	0.86303	0.72411	0.84278	0.74969	699	0.74353	0.84644	0.80152	0.74249	0.74396	699	0.7916	0.82745	0.84332	0.81479	0.79358									--	--										298	0.0035	-0.01573	-0.0089
700	0.75405	0.70614	0.73389	0.72918	0.76046	700	0.76593	0.86621	0.7711	0.74667	0.74784	700	0.80123	0.79195	0.85371	0.72438	0.73776	700	0.83489	0.84775	0.85412	0.828	0.78738																				299	0.00162	-0.00642	-0.00945
701	0.7609	0.69954	0.73832	0.75502	0.76511	701	0.77069	0.83645	0.74157	0.87066	0.75322	701	0.75408	0.76506	0.82777	0.73534	0.74061	701	0.91078	0.8438	0.85821	0.81605	0.79415																				300	0.00189	-0.00544	-0.00598
702	0.73497	0.72596	0.74774	0.79859	0.76278	702	0.80789	0.84067	0.75573	0.84603	0.74814	702	0.74126	0.79284	0.84746	0.73705	0.74061	702	0.82372	0.75594	0.91285	0.84364	0.7846																				301	3.55757e-05	-0.01732	-0.005
703	0.74788	0.69157	0.69812	0.73187	0.76394	703	0.76364	0.82455	0.7754	0.83079	0.7544	703	0.77601	0.84463	0.80896	0.77051	0.73446	703	0.81899	0.86397	0.81497	0.83549	0.78627																				302	-0.01587	-0.00909	-0.00726
704	0.75094	0.69527	0.72771	0.73876	0.7593	704	0.8155	0.83157	0.76539	0.78864	0.75045	704	0.7575	0.83997	0.74671	0.73058	0.73681	704	0.8252	0.81356	0.90678	0.82294	0.79019																				303	0.00112	0.00255	-0.0069
705	0.75917	0.7168	0.73386	0.7829	0.76394	705	0.82784	0.86737	0.7466	0.86028	0.74802	705	0.72597	0.78236	0.78743	0.75252	0.72935	705	0.8209	0.84483	0.8493	0.83907	0.7885																				304	-0.00277	-0.01595	-0.00799
706	0.7547	0.71339	0.72568	0.77047	0.75988	706	0.77938	0.86097	0.77171	0.83781	0.74991	706	0.72439	0.78233	0.79758	0.78002	0.74204	706	0.83302	0.81477	0.81181	0.84306	0.79019																				305	-0.0013	-0.00726	-0.00643
707	0.73956	0.71588	0.75253	0.73031	0.76278	707	0.82153	0.809	0.77298	0.83781	0.75392	707	0.74508	0.78244	0.84343	0.72818	0.73681	707	0.84025	0.79921	0.87761	0.82591	0.78129																				306	-0.0069	-0.00451	-0.00947
708	0.74929	0.71413	0.75253	0.75409	0.76511	708	0.78773	0.82548	0.71159	0.78988	0.74884	708	0.79057	0.78616	0.78207	0.73913	0.7354	708	0.7844	0.83613	0.83466	0.84423	0.78627																				307	-0.00188	-0.00699	-0.00723
709	0.747	0.71152	0.74633	0.75767	0.7622	709	0.78476	0.82819	0.76951	0.81792	0.75258	709	0.74881	0.7797	0.83411	0.68925	0.73823	709	0.83174	0.78929	0.86432	0.80758	0.7885																				308	0.00634	-0.00458	-0.00493
710	0.75095	0.70509	0.71471	0.71791	0.75988	710	0.7228	0.83979	0.77497	0.77012	0.751	710	0.75601	0.87096	0.81689	0.77777	0.74638	710	0.86186	0.80839	0.90298	0.80346	0.79019																				309	-0.000559549	-0.0072	-0.01066
711	0.76006	0.71422	0.69872	0.7423	0.7593	711	0.7924	0.80269	0.74934	0.80541	0.747	711	0.74317	0.8443	0.80029	0.75026	0.73587	711	0.82638	0.81159	0.90298	0.87708	0.79586																				310	0.00359	-0.00637	-0.00905
712	0.75193	0.71483	0.70808	0.76291	0.76336	712	0.78106	0.83974	0.76909	0.77124	0.75277	712	0.76338	0.79342	0.7613	0.74905	0.74348	712	0.77479	0.80479	0.92694	0.828	0.79188																				311	0.00354	-0.00194	-0.01368
713	0.77249	0.69183	0.69003	0.74922	0.76161	713	0.82078	0.8543	0.77212	0.77073	0.75051	713	0.78127	0.83194	0.75627	0.71948	0.74252	713	0.80528	0.78557	0.87638	0.80209	0.79586																				312	-0.0078	-0.00176	-0.01196
714	0.72624	0.68754	0.74792	0.72961	0.76278	714	0.81174	0.82219	0.74066	0.7929	0.75283	714	0.77694	0.76489	0.81406	0.76123	0.73399	714	0.80204	0.80259	0.83074	0.83719	0.78906																				313	-0.00177	-0.01294	-0.01102
715	0.72748	0.71526	0.7024	0.74667	0.7593	715	0.79603	0.79579	0.7415	0.72698	0.75018	715	0.75674	0.8482	0.79361	0.7124	0.73399	715	0.8329	0.7827	0.89002	0.79181	0.78906																				314	-0.00178	-0.01402	-0.01143
716	0.76178	0.70769	0.71233	0.79474	0.76046	716	0.78635	0.86665	0.7636	0.7853	0.74802	716	0.7856	0.78764	0.77788	0.73266	0.74156	716	0.87802	0.81283	0.76958	0.8245	0.78738																				315	0.000309442	-0.00439	-0.00753
717	0.75693	0.73968	0.74078	0.75736	0.75873	717	0.82098	0.85601	0.77044	0.80202	0.7493	717	0.74586	0.84192	0.81433	0.7504	0.73823	717	0.80706	0.82668	0.9117	0.85714	0.7846																				316	-0.00837	-0.0101	-0.01175
718	0.73522	0.71196	0.76855	0.81121	0.75988	718	0.74173	0.82419	0.75369	0.75678	0.74634	718	0.70977	0.85777	0.73051	0.73093	0.74589	718	0.80277	0.8135	0.85177	0.83728	0.78571																				317	-0.00080005	-0.00353	-0.00994
719	0.76008	0.75538	0.72571	0.77633	0.76278	719	0.86932	0.87431	0.72625	0.76033	0.75318	719	0.73358	0.84184	0.776	0.73922	0.74156	719	0.8092	0.84777	0.81734	0.85721	0.78184																				318	-0.00532	-0.00995	-0.01068
720	0.76725	0.7578	0.71764	0.76108	0.7622	720	0.76165	0.80938	0.7855	0.78544	0.74849	720	0.76753	0.79283	0.71239	0.75937	0.74013	720	0.80087	0.79885	0.82269	0.92024	0.79358																				319	-0.00108	-0.00387	-0.01414
721	0.73489	0.7296	0.75065	0.72268	0.76161	721	0.80356	0.78598	0.69396	0.78193	0.74707	721	0.72552	0.74167	0.88766	0.77777	0.74252	721	0.8293	0.79965	0.83814	0.83667	0.78683																				320	-0.00707	0.00681	-0.00897
722	0.71278	0.72645	0.69676	0.75222	0.76104	722	0.82643	0.82772	0.75495	0.71931	0.74908	722	0.7355	0.78038	0.78608	0.71747	0.73918	722	0.84107	0.77458	0.87221	0.87498	0.79188																				321	-0.00461	-0.012	-0.01106
723	0.76681	0.69455	0.71864	0.75527	0.76161	723	0.81777	0.84079	0.74561	0.81074	0.74566	723	0.76277	0.82937	0.80461	0.77344	0.74204	723	0.83946	0.81448	0.83967	0.82788	0.79301																				322	-0.00921	-0.00906	-0.01356
724	0.79493	0.71172	0.72755	0.76826	0.7622	724	0.76701	0.79001	0.74256	0.75255	0.75095	724	0.76947	0.78548	0.7868	0.69246	0.73587	724	0.79101	0.81285	0.82518	0.88498	0.79019																				323	-0.00512	-0.00967	-0.01522
725	0.74116	0.6936	0.68942	0.72096	0.76046	725	0.77189	0.79646	0.76519	0.73319	0.74888	725	0.80487	0.83145	0.76543	0.73688	0.74109	725	0.81583	0.82634	0.83699	0.8662	0.78963																				324	0.00359	-0.0138	-0.01223
726	0.73079	0.75394	0.71546	0.75321	0.76161	726	0.8434	0.81151	0.77341	0.81235	0.75692	726	0.7859	0.81914	0.73522	0.71809	0.74204	726	0.84075	0.8193	0.89994	0.85947	0.78516																	--	--	--	325	-0.00678	-0.00879	-0.01226
727	0.77715	0.72899	0.72586	0.73924	0.76104	727	0.83503	0.80328	0.78317	0.75493	0.74974	727	0.74228	0.8413	0.79819	0.76947	0.74204	727	0.88355	0.82057	0.89994	0.8581	0.78906																	--	--	--	326	-0.00763	-0.01713	-0.01376
728	0.74583	0.73639	0.708	0.74268	0.76046	728	0.78813	0.79399	0.72097	0.81564	0.75318	728	0.74676	0.78366	0.83528	0.74116	0.73259	728	0.83734	0.77046	0.84515	0.81987	0.79873																	--	--	--	327	0.00258	-0.02253	-0.01162
729	0.7216	0.72813	0.7494	0.77109	0.76394	729	0.79608	0.84304	0.79928	0.81393	0.75414	729	0.7377	0.82254	0.76042	0.70132	0.73918	729	0.82334	0.78633	0.84573	0.79962	0.78906																	--	--	--	328	-0.00274	-0.01026	-0.011
730	0.7418	0.71326	0.6965	0.72238	0.75988	730	0.78225	0.81278	0.78016	0.81393	0.75306	730	0.73939	0.8262	0.81495	0.73882	0.743	730	0.81374	0.78413	0.81538	0.87197	0.78627																				329	-0.00558	-0.01615	-0.01187
731	0.73602	0.7138	0.70876	0.72518	0.76046	731	0.81694	0.85736	0.70807	0.75723	0.753	731	0.74238	0.82205	0.7739	0.74165	0.74013	731	0.79933	0.79506	0.88705	0.82602	0.79075																				330	-0.00818	-0.0047	-0.01442
732	0.75263	0.73268	0.70282	0.76597	0.76046	732	0.80365	0.83254	0.78375	0.80599	0.75217	732	0.77732	0.77426	0.79692	0.74508	0.75077	732	0.80678	0.82649	0.86247	0.83935	0.78627																				331	-0.000578004	-0.01912	-0.01297
733	0.7248	0.70148	0.7362	0.73301	0.7593	733	0.8231	0.77958	0.78161	0.77146	0.75397	733	0.74825	0.8379	0.74146	0.7692	0.75126	733	0.81645	0.7804	0.85941	0.8464	0.79301																				332	-0.00179	-0.02049	-0.01532
734	0.72718	0.72502	0.77601	0.73312	0.76161	734	0.8231	0.80398	0.73958	0.77544	0.74955	734	0.73907	0.82008	0.77267	0.73858	0.74686	734	0.85433	0.78577	0.86306	0.83332	0.79245																				333	0.00285	0.0011	-0.017
735	0.74029	0.71017	0.70059	0.74763	0.76161	735	0.84837	0.82295	0.7406	0.73271	0.75019	735	0.7306	0.81279	0.76852	0.67879	0.74109	735	0.80977	0.83426	0.89647	0.84522	0.78405																				334	-0.00615	-0.01688	-0.01758
736	0.724	0.72081	0.73226	0.71069	0.7593	736	0.81335	0.84985	0.7698	0.79453	0.75269	736	0.72987	0.76893	0.78851	0.76469	0.73213	736	0.80855	0.80755	0.8593	0.85689	0.78239																				335	0.00582	-0.01003	-0.0176
737	0.71678	0.70817	0.71745	0.73961	0.76161	737	0.76921	0.76251	0.75398	0.72648	0.74822	737	0.71933	0.82831	0.81307	0.69077	0.743	737	0.79928	0.79799	0.9211	0.83719	0.78906																				336	-0.00269	-0.01688	-0.012
738	0.75551	0.69937	0.72969	0.74461	0.76104	738	0.79612	0.86362	0.76616	0.71387	0.74998	738	0.77866	0.79939	0.80776	0.73508	0.73729	738	0.81257	0.8022	0.90972	0.87107	0.79188																				337	0.00476	-0.0093	-0.01845
739	0.75103	0.69817	0.73293	0.78134	0.75988	739	0.77267	0.79676	0.79485	0.79671	0.74998	739	0.72988	0.82958	0.80452	0.79998	0.73074	739	0.817	0.84023	0.89646	0.83754	0.7846																				338	0.00126	-0.01329	-0.00936
740	0.72947	0.72629	0.72687	0.72675	0.7593	740	0.77652	0.79058	0.78565	0.78877	0.75124	740	0.75735	0.79761	0.76304	0.77627	0.73871	740	0.83083	0.79696	0.90198	0.85141	0.79019																				339	-0.00537	-0.01051	-0.0121
741	0.71942	0.72878	0.72009	0.70621	0.76046	741	0.82753	0.76548	0.74537	0.80767	0.75197	741	0.76137	0.82273	0.77901	0.76286	0.74541	741	0.865	0.75712	0.87612	0.822	0.78571																				340	-0.00894	-0.00831	-0.01141
742	0.74433	0.7037	0.69004	0.77536	0.76046	742	0.80082	0.82086	0.77852	0.78677	0.75208	742	0.76262	0.80169	0.76236	0.76702	0.74348	742	0.7961	0.82551	0.79861	0.83593	0.79245																				341	-0.0013	-0.01627	-0.01388
743	0.71667	0.7136	0.71545	0.74834	0.76046	743	0.7921	0.79779	0.80089	0.75535	0.74931	743	0.76196	0.84144	0.76238	0.74541	0.73213	743	0.78758	0.79274	0.87244	0.83487	0.78794																				342	0.00163	-0.02097	-0.01474
744	0.71963	0.69596	0.7493	0.73048	0.75988	744	0.80285	0.85255	0.75248	0.79715	0.75232	744	0.7297	0.74738	0.73546	0.73321	0.74638	744	0.85888	0.83732	0.87483	0.85065	0.79415																				343	-0.00818	-0.00693	-0.01508
745	0.71115	0.72722	0.69152	0.74321	0.75988	745	0.81022	0.78869	0.83411	0.78467	0.74871	745	0.73701	0.74768	0.76964	0.76834	0.73966	745	0.82188	0.7884	0.83872	0.85874	0.79188																				344	-0.00349	-0.01025	-0.0162
746	0.73281	0.72281	0.70717	0.74129	0.75758	746	0.82889	0.85957	0.79819	0.7401	0.75293	746	0.72742	0.78877	0.7369	0.75643	0.73634	746	0.87648	0.88182	0.89714	0.83759	0.78906																				345	0.00422	0.000944176	-0.01115
747	0.74938	0.72306	0.73224	0.73928	0.76046	747	0.79426	0.84058	0.76951	0.81	0.75391	747	0.74684	0.77827	0.79468	0.72694	0.73918	747	0.84794	0.77575	0.8005	0.90532	0.78516																				346	-0.0039	-0.00321	-0.00909
748	0.711	0.70348	0.7184	0.72893	0.75988	748	0.76452	0.81821	0.77179	0.76391	0.75624	748	0.80659	0.79861	0.81772	0.73729	0.73729	748	0.84938	0.82581	0.91932	0.84105	0.79472																				347	0.000560105	-0.0054	-0.01772
749	0.75534	0.73169	0.70675	0.71691	0.75988	749	0.80709	0.86529	0.73167	0.76415	0.75413	749	0.73939	0.84276	0.74043	0.73722	0.74204	749	0.76197	0.82472	0.91215	0.85601	0.78184																				348	0.00751	-0.00169	-0.01566
750	0.72899	0.69698	0.74705	0.74194	0.7622	750	0.74864	0.79536	0.8014	0.77429	0.75174	750	0.74203	0.78751	0.79357	0.73632	0.74204	750	0.79185	0.81115	0.8822	0.85283	0.78405																				349	0.00685	-0.00758	-0.01378
751	0.7335	0.72317	0.71987	0.71851	0.76104	751	0.81035	0.7966	0.77747	0.783	0.75208	751	0.71372	0.80451	0.7267	0.75312	0.74204	751	0.84378	0.78459	0.8822	0.84299	0.78906																				350	-0.000664822	-0.000413399	-0.01513
752	0.71982	0.74815	0.71773	0.72851	0.76046	752	0.85863	0.82097	0.79074	0.74246	0.74757	752	0.77039	0.82111	0.76589	0.79203	0.74156	752	0.85881	0.79864	0.80226	0.82701	0.79075																				351	-0.00446	-0.00513	-0.01335
753	0.71276	0.70315	0.7315	0.77374	0.76336	753	0.81638	0.87615	0.80275	0.75949	0.75338	753	0.74231	0.7757	0.79604	0.72674	0.74444	753	0.82272	0.81547	0.78232	0.83718	0.79019																				352	-0.01016	-0.005	-0.01268
754	0.69426	0.69741	0.76205	0.68353	0.76104	754	0.82156	0.80517	0.76477	0.77754	0.7508	754	0.74431	0.78399	0.78204	0.73811	0.73776	754	0.79204	0.82741	0.85026	0.87249	0.79301																				353	-0.00898	-0.00808	-0.0158
755	0.72751	0.69208	0.7179	0.76901	0.75873	755	0.79856	0.80072	0.77678	0.81348	0.75185	755	0.74947	0.81993	0.78377	0.70418	0.74396	755	0.83908	0.81988	0.85426	0.85327	0.79019																				354	-0.01213	-0.01082	-0.0136
756	0.72103	0.71641	0.75916	0.76545	0.76278	756	0.7959	0.85007	0.73741	0.7736	0.75299	756	0.74337	0.77633	0.75389	0.68418	0.7354	756	0.84343	0.78555	0.84947	0.87282	0.78963																				355	-0.01235	-0.0046	-0.01485
757	0.72705	0.72294	0.70857	0.72447	0.75873	757	0.77837	0.81827	0.78641	0.7736	0.74912	757	0.77726	0.88504	0.76371	0.71366	0.75126	757	0.873	0.86085	0.81565	0.81033	0.78906																				356	-0.00505	0.00151	-0.01808
758	0.71318	0.70529	0.71699	0.74862	0.7622	758	0.79991	0.82878	0.75163	0.75565	0.74844	758	0.76615	0.82166	0.74612	0.71258	0.73871	758	0.87898	0.83772	0.83175	0.84018	0.78294																				357	0.00093168	-0.0073	-0.01551
759	0.70103	0.71923	0.7061	0.75568	0.7593	759	0.82945	0.80548	0.74847	0.75968	0.75365	759	0.77978	0.7589	0.799	0.77855	0.74493	759	0.81624	0.8268	0.82162	0.81565	0.78683																				358	0.00653	-0.00807	-0.01174
760	0.70375	0.72948	0.74417	0.71969	0.7593	760	0.79773	0.79946	0.81521	0.75692	0.75048	760	0.73957	0.79314	0.7934	0.72224	0.743	760	0.79588	0.77879	0.90565	0.86333	0.78963																				359	-0.00152	-0.00986	-0.01903
761	0.75245	0.71074	0.72761	0.74616	0.75873	761	0.78977	0.86668	0.76047	0.81187	0.75015	761	0.7767	0.78214	0.8188	0.77043	0.73776	761	0.89493	0.76269	0.87519	0.84351	0.79019																				360	-0.00588	-0.00996	-0.01807
762	0.73592	0.7071	0.73987	0.74112	0.7622	762	0.82086	0.81201	0.73826	0.77226	0.74753	762	0.76263	0.82886	0.84788	0.69693	0.74396	762	0.76397	0.77564	0.85787	0.83283	0.78963																				361	0.000288759	-0.00972	-0.01223
763	0.75982	0.68958	0.75511	0.78495	0.76278	763	0.77908	0.80726	0.77919	0.77862	0.75052	763	0.74323	0.7787	0.78907	0.70833	0.743	763	0.82603	0.90148	0.8268	0.84408	0.79019																				362	0.00303	-0.0046	-0.01427
764	0.69286	0.71054	0.73557	0.75272	0.76046	764	0.77603	0.83935	0.81151	0.77862	0.75448	764	0.76077	0.79786	0.83093	0.79779	0.74444	764	0.8131	0.77271	0.87841	0.87953	0.7885																				363	-0.00462	-0.01131	-0.01411
765	0.72032	0.7373	0.75245	0.78536	0.75873	765	0.85362	0.78022	0.72777	0.74255	0.75164	765	0.72554	0.78994	0.80144	0.7924	0.74686	765	0.75027	0.8226	0.86446	0.83178	0.78794																				364	-0.00471	-0.000912395	-0.01346
766	0.7227	0.72439	0.76531	0.73446	0.7593	766	0.83304	0.79658	0.72777	0.74464	0.74874	766	0.73876	0.82239	0.80221	0.74813	0.7354	766	0.86054	0.84424	0.82517	0.83062	0.78627																				365	0.00188	-0.01023	-0.01139
767	0.6943	0.72611	0.73183	0.70605	0.75988	767	0.83533	0.84253	0.81876	0.69571	0.75126	767	0.76794	0.8042	0.80798	0.78051	0.74156	767	0.82124	0.82632	0.81917	0.87382	0.79472																				366	-0.0031	-0.00308	-0.01087
768	0.70664	0.70869	0.74168	0.72112	0.76104	768	0.86219	0.82429	0.78648	0.7983	0.74867	768	0.73627	0.80365	0.81606	0.70188	0.74109	768	0.8425	0.80215	0.81917	0.81408	0.78683																				367	0.00256	-0.00435	-0.0126
769	0.72087	0.68635	0.75559	0.76338	0.76161	769	0.80306	0.82184	0.77924	0.81136	0.75344	769	0.77436	0.79408	0.76731	0.71523	0.75077	769	0.86709	0.79547	0.89683	0.81765	0.78239																				368	0.00333	-0.00474	-0.01336
770	0.73612	0.69766	0.74853	0.73674	0.76104	770	0.76115	0.8538	0.77112	0.76462	0.7504	770	0.7478	0.82949	0.81153	0.72585	0.74156	770	0.79615	0.81087	0.8476	0.87722	0.78963																				369	-0.00973	-0.00498	-0.01349
771	0.69706	0.67577	0.6902	0.7338	0.75815	771	0.82727	0.80997	0.80621	0.80642	0.75352	771	0.77263	0.74768	0.80909	0.71666	0.74541	771	0.73838	0.83912	0.82468	0.84243	0.79586																				370	-0.00431	-0.00463	-0.01723
772	0.72716	0.70817	0.76078	0.73787	0.76161	772	0.85423	0.84218	0.73181	0.81397	0.75203	772	0.76181	0.83357	0.78912	0.77149	0.74109	772	0.81366	0.80287	0.88105	0.86094	0.79472																				371	-0.000181479	-0.00261	-0.01411
773	0.72806	0.6972	0.75934	0.76454	0.76104	773	0.79023	0.79883	0.76163	0.83639	0.75749	773	0.711	0.87434	0.84279	0.74594	0.73399	773	0.87594	0.80293	0.86096	0.80549	0.78738																				372	-0.000682001	-0.00455	-0.01417
774	0.75201	0.69825	0.73998	0.78351	0.7622	774	0.78153	0.80076	0.79028	0.88429	0.75204	774	0.73773	0.80698	0.79693	0.74684	0.74686	774	0.84633	0.76027	0.78994	0.85343	0.79472																				373	0.01365	-0.00687	-0.01295
775	0.74131	0.67577	0.75703	0.78161	0.7622	775	0.85787	0.83043	0.79191	0.75723	0.75112	775	0.7613	0.8024	0.80157	0.73603	0.74589	775	0.81239	0.78708	0.90628	0.84091	0.78738																				374	0.00384	-0.00391	-0.01517
776	0.72216	0.69223	0.74691	0.75546	0.76161	776	0.87579	0.84072	0.78823	0.76872	0.75097	776	0.80122	0.74606	0.83171	0.73268	0.74204	776	0.80486	0.83044	0.93473	0.82486	0.78074																				375	0.000926061	-0.00497	-0.01598
777	0.74114	0.72944	0.71608	0.73278	0.75815	777	0.81542	0.80649	0.74589	0.81114	0.7548	777	0.73152	0.83276	0.77785	0.73384	0.74396	777	0.83339	0.83842	0.85425	0.88247	0.7846																				376	0.00144	-0.01093	-0.0195
778	0.71718	0.71634	0.72851	0.77582	0.76511	778	0.81542	0.81259	0.74158	0.87161	0.75328	778	0.72197	0.82063	0.78597	0.74359	0.75028	778	0.83013	0.85266	0.81526	0.84698	0.78571																				377	-0.00882	-0.01001	-0.01043
779	0.71706	0.72189	0.76968	0.73604	0.7622	779	0.86047	0.81469	0.76384	0.87161	0.75224	779	0.70405	0.81681	0.83847	0.73242	0.74541	779	0.80435	0.81763	0.81526	0.85617	0.7846																				378	-0.00774	-0.00939	-0.0172
780	0.69002	0.72646	0.69574	0.80251	0.76104	780	0.79123	0.75142	0.74107	0.73688	0.74817	780	0.72408	0.86318	0.77539	0.74744	0.75028	780	0.80913	0.78111	0.84107	0.82922	0.78794																				379	-0.01046	-0.01502	-0.01687
781	0.70839	0.73286	0.71763	0.74871	0.76278	781	0.82613	0.81945	0.74607	0.79128	0.75282	781	0.77585	0.82096	0.77891	0.77099	0.74252	781	0.88313	0.8131	0.81495	0.86435	0.78627																				380	0.00914	-0.00643	-0.01386
782	0.72521	0.70403	0.74246	0.75378	0.7657	782	0.79499	0.87058	0.79454	0.76824	0.74776	782	0.75484	0.84853	0.81027	0.77952	0.743	782	0.9033	0.78508	0.92314	0.83741	0.79075																				381	0.00901	-0.00283	-0.01061
783	0.7058	0.73189	0.69171	0.79589	0.75988	783	0.76917	0.81039	0.77193	0.77295	0.75174	783	0.74931	0.8494	0.77726	0.73571	0.74013	783	0.84939	0.79895	0.90169	0.83547	0.79301																				382	-0.000438922	-0.01341	-0.01341
784	0.72154	0.71486	0.70917	0.75129	0.7622	784	0.80276	0.81523	0.80616	0.7618	0.75125	784	0.73685	0.81983	0.71229	0.7644	0.74204	784	0.80861	0.84785	0.81743	0.80991	0.7885																				383	0.00281	-0.00931	-0.01732
785	0.70005	0.73933	0.69283	0.74889	0.7622	785	0.87743	0.84937	0.81303	0.7618	0.75521	785	0.78708	0.81407	0.82865	0.70502	0.74156	785	0.83678	0.77063	0.8061	0.85925	0.7885																				384	0.0066	-0.00137	-0.00858
786	0.71294	0.73024	0.69718	0.79375	0.76046	786	0.8224	0.7665	0.75061	0.79235	0.74696	786	0.73533	0.81918	0.79484	0.75328	0.74252	786	0.80925	0.83398	0.80916	0.86272	0.79188																				385	-0.01089	0.0025	-0.01645
787	0.73677	0.71807	0.71683	0.76252	0.76104	787	0.86133	0.78704	0.76323	0.73895	0.75523	787	0.74034	0.78531	0.75272	0.76968	0.75274	787	0.83257	0.77659	0.85149	0.85612	0.78405																				386	0.00589	0.000171432	-0.0159
788	0.68018	0.70255	0.72508	0.78715	0.75988	788	0.82406	0.79887	0.79178	0.78592	0.75005	788	0.81763	0.78602	0.79314	0.74573	0.73446	788	0.84683	0.83583	0.90718	0.80766	0.79131																				387	-0.00505	-0.01724	-0.0146
789	0.73334	0.69168	0.71435	0.79162	0.7622	789	0.90214	0.80404	0.80965	0.75547	0.75372	789	0.79497	0.8496	0.82427	0.70249	0.73729	789	0.8521	0.80987	0.83854	0.81157	0.78516																				388	0.00173	-0.00642	-0.0131
790	0.69728	0.69781	0.74241	0.76383	0.7622	790	0.84721	0.80144	0.81689	0.78641	0.7472	790	0.77567	0.82588	0.79514	0.72383	0.74589	790	0.83929	0.76574	0.78263	0.82774	0.79358																				389	-0.00351	0.00198	-0.01791
791	0.74434	0.72184	0.71231	0.77406	0.76104	791	0.84721	0.80516	0.80463	0.75441	0.75252	791	0.78092	0.77546	0.76881	0.75105	0.74013	791	0.81205	0.88828	0.80113	0.77595	0.79758																				390	0.00183	-0.01266	-0.01106
792	0.75531	0.70675	0.73087	0.71755	0.76278	792	0.8477	0.83272	0.81138	0.83824	0.75446	792	0.73568	0.85531	0.82409	0.76529	0.74204	792	0.81641	0.88126	0.81028	0.84119	0.78906	--	--	--																	391	0.000903352	0.00109	-0.01828
793	0.69696	0.73173	0.69907	0.7695	0.7622	793	0.8477	0.80791	0.82492	0.78769	0.75005	793	0.7541	0.8144	0.82326	0.77749	0.73871	793	0.86678	0.81312	0.90107	0.86522	0.78738	--	--	--																	392	-0.0039	-0.00216	-0.01471
794	0.7113	0.69351	0.66989	0.7698	0.76278	794	0.81102	0.79896	0.77381	0.81286	0.74813	794	0.76923	0.77654	0.778	0.70517	0.73493	794	0.78475	0.83177	0.79715	0.81477	0.78906	--	--	--																	393	0.00717	-0.00223	-0.01392
795	0.72759	0.70596	0.69348	0.78725	0.76278	795	0.81001	0.78688	0.76853	0.74047	0.74703	795	0.74245	0.80081	0.78669	0.74367	0.74109	795	0.87331	0.86683	0.86206	0.80504	0.78516	--	--	--																	394	0.00252	-0.02071	-0.0178
796	0.72168	0.70968	0.66662	0.76939	0.76278	796	0.81539	0.81224	0.80218	0.87311	0.75282	796	0.73457	0.79519	0.83156	0.7709	0.74013	796	0.84861	0.82048	0.82544	0.86086	0.79075	--	--	--																	395	-0.000702686	-0.00863	-0.01492
797	0.72549	0.72551	0.71727	0.76298	0.76336	797	0.83149	0.82051	0.79358	0.75126	0.75205	797	0.77446	0.80251	0.80799	0.74203	0.73587	797	0.85156	0.77576	0.88821	0.82591	0.78627	--	--	--																	396	-0.00143	-0.000199443	-0.01317
798	0.6929	0.69934	0.67017	0.75999	0.76805	798	0.83149	0.8048	0.80018	0.79942	0.75064	798	0.75252	0.88661	0.75759	0.75236	0.74686	798	0.81562	0.80798	0.84056	0.86034	0.79131	--	--	--																	397	0.00834	0.00282	-0.01427
799	0.70245	0.71301	0.72017	0.74285	0.76104	799	0.85018	0.81317	0.82375	0.77927	0.75453	799	0.80551	0.8735	0.81318	0.72979	0.73918	799	0.86351	0.83254	0.8373	0.80957	0.79245			--																	398	-0.01004	0.00102	-0.01864
800	0.71397	0.71958	0.753	0.75173	0.76453	800	0.85018	0.78143	0.8396	0.81965	0.75289	800	0.80551	0.82424	0.76266	0.77089	0.73918	800	0.87478	0.79016	0.86752	0.88831	0.79075																				399	0.000449525	-0.01305	-0.01287
801	0.71536	0.68511	0.68831	0.7408	0.76394	801	0.89808	0.84654	0.82993	0.82894	0.75555	801	0.77584	0.819	0.71899	0.77165	0.73634	801	0.79484	0.75053	0.82503	0.79152	0.79188																				400	-0.00573	-0.01692	-0.01231
802	0.7015	0.72834	0.71804	0.75585	0.76336	802	0.90534	0.8049	0.84556	0.75146	0.75434	802	0.74998	0.8819	0.80219	0.73475	0.74204	802	0.8911	0.79591	0.83317	0.84373	0.79245
803	0.70546	0.71299	0.73089	0.71008	0.76161	803	0.81714	0.85277	0.78159	0.74577	0.755	803	0.7688	0.81841	0.79161	0.7391	0.74013	803	0.85412	0.85273	0.834	0.80424	0.79019
804	0.72302	0.71964	0.72752	0.72539	0.76336	804	0.76216	0.85592	0.73102	0.78679	0.7509	804	0.73065	0.80013	0.76259	0.74489	0.73823	804	0.88502	0.85105	0.834	0.85616	0.79019
805	0.71963	0.71807	0.69974	0.72321	0.76453	805	0.75157	0.81924	0.8096	0.85061	0.75356	805	0.77687	0.86093	0.76259	0.77458	0.74784	805	0.84875	0.76818	0.84807	0.86396	0.79188
806	0.74882	0.69297	0.69477	0.73463	0.7622	806	0.81992	0.81721	0.83751	0.81166	0.75218	806	0.78131	0.86673	0.77229	0.72246	0.74444	806	0.81834	0.77769	0.85573	0.8611	0.78571
807	0.70271	0.70878	0.71323	0.71738	0.76628	807	0.80322	0.81001	0.82761	0.78788	0.75119	807	0.74408	0.81862	0.76075	0.72364	0.74061	807	0.80613	0.81944	0.80821	0.81862	0.78019
808	0.72822	0.70575	0.70438	0.74939	0.76336	808	0.82633	0.84033	0.75467	0.76811	0.75226	808	0.72931	0.79036	0.7588	0.7175	0.73729	808	0.82987	0.79141	0.80821	0.88095	0.79301
809	0.70902	0.70409	0.71145	0.68536	0.76104	809	0.82466	0.81143	0.7633	0.75946	0.75052	809	0.73362	0.79477	0.86074	0.77004	0.74252	809	0.78074	0.81474	0.92967	0.89219	0.79131
810	0.72875	0.71125	0.73189	0.73029	0.76336	810	0.84092	0.81803	0.81406	0.85048	0.75504	810	0.73619	0.82393	0.76675	0.72404	0.73399	810	0.79328	0.73018	0.83947	0.78965	0.79245
811	0.72833	0.69641	0.69304	0.73029	0.7657	811	0.82339	0.80049	0.75566	0.81139	0.74967	811	0.71875	0.82173	0.80194	0.74132	0.73776	811	0.86584	0.81963	0.85673	0.86303	0.78906
812	0.71082	0.72196	0.70499	0.72447	0.7622	812	0.78976	0.79894	0.79419	0.78764	0.75584	812	0.79461	0.83178	0.80185	0.72878	0.74156	812	0.8446	0.8256	0.84526	0.8361	0.78906
813	0.73916	0.66712	0.71782	0.77489	0.76278	813	0.82245	0.82577	0.79829	0.80094	0.75409	813	0.77482	0.81173	0.79444	0.7544	0.74638	813	0.84554	0.76091	0.87868	0.8813	0.79529
814	0.7057	0.71213	0.70164	0.7477	0.75988	814	0.75363	0.83281	0.79378	0.81165	0.75515	814	0.77173	0.83979	0.79224	0.7496	0.74204	814	0.77363	0.86636	0.85425	0.79924	0.78963
815	0.73202	0.7012	0.70486	0.73013	0.76453	815	0.78948	0.9024	0.76862	0.83511	0.75021	815	0.76532	0.8128	0.78079	0.74791	0.74735	815	0.80666	0.78474	0.8379	0.84927	0.78794
816	0.72715	0.70569	0.70354	0.71218	0.76278	816	0.808	0.85997	0.75588	0.7497	0.74878	816	0.74658	0.78362	0.77103	0.7449	0.74013	816	0.79799	0.8403	0.88754	0.85918	0.79019
817	0.72388	0.69297	0.69215	0.73762	0.76161	817	0.81493	0.84579	0.76762	0.8382	0.75466	817	0.78078	0.82853	0.83134	0.77061	0.74252	817	0.77932	0.8467	0.84023	0.82655	0.7846
818	0.73796	0.72606	0.69999	0.67849	0.76453	818	0.86186	0.82977	0.81065	0.77993	0.75241	818	0.74353	0.82946	0.84262	0.70367	0.743	818	0.8324	0.8001	0.8293	0.86795	0.79131
819	0.72367	0.68673	0.69052	0.70898	0.76511	819	0.82086	0.84186	0.79236	0.74575	0.75342	819	0.77232	0.79701	0.81423	0.73818	0.74493	819	0.80004	0.80936	0.85296	0.8843	0.78184
820	0.74005	0.67797	0.69241	0.69585	0.7622	820	0.75436	0.83053	0.83961	0.74719	0.75171	820	0.82336	0.89177	0.81792	0.73974	0.73966	820	0.80884	0.79855	0.84095	0.83943	0.79301
821	0.74578	0.6956	0.72577	0.72046	0.76278	821	0.84798	0.84837	0.79037	0.76124	0.75648	821	0.76769	0.74736	0.79773	0.74434	0.74493	821	0.79767	0.80774	0.86791	0.83838	0.79188
822	0.78697	0.66948	0.75943	0.69105	0.76511	822	0.80873	0.82013	0.78214	0.76933	0.75275	822	0.72849	0.80391	0.79988	0.72454	0.73966	822	0.82439	0.81368	0.82211	0.84481	0.79358
823	0.73128	0.71772	0.70625	0.72453	0.76278	823	0.82475	0.80588	0.76279	0.74706	0.75495	823	0.74776	0.7591	0.89626	0.7538	0.74013	823	0.83927	0.77918	0.84489	0.82267	0.78019
824	0.75516	0.7303	0.69192	0.68244	0.76104	824	0.82475	0.82909	0.75146	0.72172	0.75116	824	0.75755	0.80761	0.78269	0.72666	0.73729	824	0.83703	0.81487	0.83329	0.83682	0.78405
825	0.73696	0.70377	0.71871	0.7297	0.76104	825	0.79777	0.82771	0.77031	0.76287	0.75189	825	0.76485	0.79573	0.76785	0.81843	0.74686	825	0.79097	0.80246	0.87019	0.89665	0.79019
826	0.75174	0.70548	0.68925	0.70884	0.7657	826	0.88803	0.76276	0.74631	0.74864	0.75414	826	0.7305	0.84307	0.73308	0.6931	0.73918	826	0.7917	0.80464	0.81711	0.84937	0.797
827	0.73793	0.7055	0.71167	0.67286	0.76336	827	0.77948	0.77473	0.84496	0.81199	0.754	827	0.78964	0.79331	0.81749	0.68476	0.74156	827	0.78352	0.77607	0.83152	0.82643	0.79529
828	0.74642	0.6823	0.69184	0.71607	0.76278	828	0.78661	0.83425	0.83188	0.71345	0.75199	828	0.75018	0.79805	0.73601	0.75644	0.74109	828	0.86125	0.84935	0.84716	0.81748	0.797
829	0.76573	0.69541	0.67965	0.7271	0.7622	829	0.79865	0.77139	0.80337	0.76826	0.75112	829	0.77092	0.81007	0.76908	0.77356	0.74396	829	0.81377	0.81707	0.85907	0.85585	0.79075
830	0.76749	0.70288	0.7256	0.68206	0.76628	830	0.81743	0.777	0.75754	0.7325	0.75375	830	0.78488	0.8219	0.77538	0.71992	0.74204	830	0.80645	0.80285	0.87085	0.84926	0.79188
831	0.72492	0.67308	0.71715	0.67442	0.76161	831	0.78392	0.81328	0.78738	0.74699	0.75347	831	0.74972	0.82418	0.76327	0.75902	0.73966	831	0.85172	0.81556	0.8629	0.8353	0.79019
832	0.74064	0.68268	0.71817	0.70109	0.7657	832	0.84773	0.83517	0.76751	0.77975	0.75111	832	0.74894	0.81474	0.7395	0.74186	0.74444	832	0.86131	0.80242	0.8483	0.83751	0.78627
833	0.72834	0.71329	0.7122	0.69137	0.76511	833	0.84282	0.79749	0.77709	0.77883	0.75477	833	0.75642	0.8054	0.75524	0.72348	0.74013	833	0.82812	0.76486	0.89762	0.89417	0.78738
834	0.74621	0.71351	0.699	0.70532	0.76104	834	0.78708	0.87569	0.7792	0.76511	0.75125	834	0.72965	0.84536	0.79165	0.79122	0.74109	834	0.82068	0.7959	0.93428	0.82676	0.78405
835	0.71927	0.66983	0.68737	0.72305	0.76336	835	0.81822	0.83741	0.74327	0.73198	0.75354	835	0.7673	0.82015	0.74504	0.75308	0.74396	835	0.87183	0.82128	0.84477	0.85755	0.79358
836	0.76303	0.66971	0.71133	0.7394	0.76394	836	0.80932	0.80599	0.8093	0.75747	0.75082	836	0.74438	0.78995	0.74864	0.76461	0.74396	836	0.79437	0.83141	0.85646	0.88349	0.79019
837	0.77601	0.67773	0.69901	0.71743	0.76511	837	0.86564	0.80053	0.76834	0.77191	0.75475	837	0.79054	0.82458	0.76925	0.80529	0.7354	837	0.8106	0.87818	0.87702	0.86965	0.79245
838	0.74208	0.69693	0.70394	0.69003	0.76453	838	0.86564	0.80357	0.76138	0.744	0.75387	838	0.72052	0.81721	0.74052	0.78987	0.74396	838	0.88288	0.85003	0.91013	0.83802	0.7885
839	0.76116	0.6994	0.70416	0.73683	0.76394	839	0.83507	0.80555	0.76965	0.74288	0.75047	839	0.75094	0.74526	0.76002	0.7392	0.74204	839	0.78595	0.83211	0.82141	0.85514	0.79188
840	0.74397	0.73102	0.69118	0.68632	0.76394	840	0.83507	0.85466	0.81484	0.7531	0.75647	840	0.71435	0.71944	0.77642	0.74329	0.74444	840	0.8431	0.85515	0.83487	0.81413	0.79075
841	0.7651	0.70349	0.73262	0.70863	0.76628	841	0.82957	0.7717	0.71104	0.76352	0.75008	841	0.74476	0.83013	0.80297	0.7635	0.74493	841	0.80065	0.85743	0.86872	0.84901	0.78627
842	0.74608	0.71647	0.7169	0.70787	0.76394	842	0.80963	0.76115	0.74732	0.7306	0.74977	842	0.74641	0.83451	0.75494	0.68496	0.74348	842	0.91695	0.78685	0.86872	0.84386	0.78794
843	0.73521	0.68587	0.70451	0.70728	0.76394	843	0.86001	0.79382	0.78155	0.81247	0.75148	843	0.73866	0.84504	0.87525	0.7089	0.743	843	0.80068	0.84107	0.85136	0.87987	0.78906
844	0.74683	0.72499	0.69457	0.74759	0.76336	844	0.78597	0.82567	0.77439	0.73374	0.7516	844	0.76367	0.79439	0.76654	0.75122	0.74348	844	0.79523	0.84673	0.79964	0.82213	0.78906
845	0.74619	0.69029	0.70407	0.72298	0.76394	845	0.78597	0.78948	0.74732	0.74828	0.75229	845	0.72897	0.80738	0.73541	0.73729	0.73634	845	0.8627	0.83713	0.8086	0.80539	0.79415
846	0.78165	0.70266	0.71821	0.72568	0.76511	846	0.814	0.82162	0.79935	0.76167	0.7537	846	0.75733	0.77121	0.79004	0.73274	0.74348	846	0.80994	0.84757	0.81895	0.87263	0.79358
847	0.73772	0.74449	0.76762	0.74034	0.76687	847	0.814	0.80122	0.77383	0.7838	0.75226	847	0.74245	0.81524	0.75704	0.69186	0.74541	847	0.81518	0.81781	0.82233	0.88849	0.79075
848	0.75981	0.70583	0.70063	0.74273	0.76805	848	0.80952	0.80435	0.74485	0.773	0.75746	848	0.73259	0.84984	0.76883	0.69675	0.74541	848	0.86335	0.80491	0.8258	0.84119	0.78906
849	0.75329	0.68304	0.71273	0.70755	0.7657	849	0.80406	0.81648	0.76812	0.78449	0.7537	849	0.73268	0.83463	0.79863	0.69165	0.73446	849	0.80509	0.82678	0.79566	0.8439	0.79415
850	0.73156	0.72504	0.70673	0.74275	0.76864	850	0.80406	0.86459	0.79613	0.78449	0.75604	850	0.74395	0.79468	0.80902	0.77369	0.74156	850	0.87933	0.82643	0.89878	0.83968	0.79245
851	0.73509	0.72172	0.71975	0.76885	0.76104	851	0.8232	0.83102	0.73852	0.771	0.75556	851	0.72421	0.82893	0.77219	0.74037	0.74252	851	0.84823	0.85518	0.86602	0.86673	0.79188
852	0.74554	0.70393	0.74628	0.70822	0.76746	852	0.80914	0.80798	0.82515	0.77325	0.75246	852	0.74876	0.78558	0.85016	0.74485	0.743	852	0.84133	0.8645	0.84667	0.85368	0.7885
853	0.73164	0.72796	0.68476	0.75048	0.76453	853	0.78797	0.79704	0.79674	0.80511	0.75167	853	0.73671	0.7647	0.80762	0.77135	0.74013	853	0.83775	0.82832	0.86867	0.83795	0.78906
854	0.75964	0.70084	0.76494	0.71514	0.76687	854	0.78711	0.77615	0.73974	0.69604	0.7523	854	0.72967	0.73879	0.77244	0.72356	0.73823	854	0.82813	0.81414	0.87453	0.82114	0.78405
855	0.7446	0.71247	0.70534	0.74406	0.76628	855	0.78711	0.80205	0.74566	0.76346	0.75841	855	0.77823	0.79397	0.80304	0.71587	0.74061	855	0.86122	0.84642	0.814	0.90371	0.78571
856	0.75096	0.71811	0.74689	0.75229	0.76511	856	0.81004	0.83286	0.78769	0.77132	0.75355	856	0.79001	0.82858	0.83536	0.72115	0.74109	856	0.81583	0.76277	0.81145	0.82809	0.78405
857	0.72695	0.70826	0.74131	0.73365	0.76628	857	0.79594	0.78813	0.75055	0.76885	0.75243	857	0.78153	0.79969	0.8065	0.74682	0.73823	857	0.82093	0.76156	0.81145	0.81805	0.78571
858	0.75014	0.71693	0.72051	0.70318	0.76687	858	0.78335	0.83661	0.8158	0.74007	0.75693	858	0.74412	0.81367	0.81265	0.79061	0.74204	858	0.84039	0.82752	0.85678	0.85028	0.79075
859	0.73519	0.72795	0.72025	0.74683	0.76864	859	0.84874	0.82089	0.72831	0.71178	0.75118	859	0.7417	0.82231	0.74943	0.76633	0.74156	859	0.85245	0.84973	0.86296	0.85664	0.78906
860	0.74695	0.69562	0.73706	0.71666	0.7657	860	0.83535	0.8013	0.78971	0.78543	0.75224	860	0.7479	0.80064	0.81058	0.69321	0.74396	860	0.84986	0.77925	0.90116	0.78556	0.79075
861	0.715	0.68359	0.73633	0.73778	0.76453	861	0.74633	0.80871	0.7618	0.69422	0.7493	861	0.75548	0.83917	0.80894	0.75245	0.74109	861	0.75602	0.82608	0.92648	0.87595	0.79019
862	0.73396	0.72949	0.74422	0.73656	0.76746	862	0.86277	0.80201	0.80237	0.7687	0.7564	862	0.75927	0.84563	0.74874	0.71397	0.7354	862	0.78399	0.78018	0.93743	0.80803	0.78738
863	0.75211	0.745	0.67504	0.78281	0.76746	863	0.80648	0.78571	0.75479	0.75902	0.75452	863	0.7172	0.80377	0.78021	0.74138	0.73823	863	0.83143	0.81732	0.84856	0.82812	0.78571
864	0.76468	0.72062	0.72995	0.73096	0.76864	864	0.81155	0.76558	0.7968	0.84077	0.74865	864	0.73016	0.84182	0.79784	0.74978	0.73587	864	0.82984	0.86232	0.86296	0.81686	0.79301
865	0.77181	0.70521	0.75385	0.71519	0.76511	865	0.82177	0.83622	0.76244	0.84077	0.75324	865	0.7741	0.80025	0.80316	0.77346	0.75028	865	0.84629	0.81207	0.90708	0.8165	0.79988
866	0.74575	0.70671	0.69803	0.71742	0.76923	866	0.79206	0.84557	0.8281	0.75179	0.75724	866	0.77068	0.76137	0.76108	0.74367	0.73776	866	0.88038	0.77668	0.9091	0.8711	0.79019
867	0.71436	0.72467	0.74021	0.76051	0.76982	867	0.77689	0.80054	0.80323	0.74599	0.75128	867	0.72931	0.8231	0.73879	0.76671	0.73446	867	0.8038	0.82199	0.85129	0.9029	0.79245
868	0.72507	0.73578	0.72493	0.71599	0.76923	868	0.76067	0.82045	0.7999	0.79072	0.75639	868	0.73011	0.80007	0.77964	0.73434	0.74013	868	0.88001	0.8015	0.86171	0.83734	0.79075
869	0.75064	0.69082	0.70458	0.7517	0.76628	869	0.79018	0.85672	0.79275	0.78147	0.75425	869	0.74684	0.85421	0.82039	0.71782	0.74252	869	0.82276	0.79357	0.80238	0.79388	0.78738
870	0.75849	0.67893	0.73217	0.73961	0.76511	870	0.84515	0.81273	0.73257	0.78147	0.75449	870	0.76796	0.77363	0.73548	0.72464	0.74396	870	0.81434	0.79709	0.8762	0.83955	0.78906
871	0.7437	0.73713	0.73762	0.78248	0.76864	871	0.84194	0.82664	0.77962	0.80548	0.75242	871	0.73106	0.76508	0.77273	0.71166	0.73776	871	0.85444	0.85555	0.87283	0.85898	0.7885
872	0.75005	0.68389	0.74762	0.78421	0.76982	872	0.77814	0.87528	0.7533	0.78256	0.75553	872	0.76219	0.83511	0.8086	0.74532	0.743	872	0.81566	0.78951	0.83713	0.83279	0.78963
873	0.77951	0.70889	0.71971	0.74574	0.76864	873	0.77814	0.82401	0.83476	0.77973	0.75115	873	0.78712	0.82478	0.78616	0.7347	0.73918	873	0.82838	0.77939	0.83308	0.88051	0.78571
874	0.73376	0.72322	0.73189	0.73963	0.76805	874	0.75126	0.85475	0.81827	0.83452	0.75014	874	0.76586	0.83491	0.80428	0.75549	0.74156	874	0.82883	0.81171	0.86209	0.81879	0.77692
875	0.74592	0.75342	0.74991	0.77959	0.76864	875	0.76629	0.81698	0.80071	0.72683	0.74894	875	0.76285	0.80581	0.80589	0.78413	0.73587	875	0.84685	0.78169	0.90114	0.883	0.79301
876	0.71663	0.6838	0.77998	0.72952	0.76923	876	0.77631	0.82675	0.75624	0.86611	0.75311	876	0.74875	0.74782	0.78025	0.80613	0.74252	876	0.86218	0.76751	0.82488	0.83711	0.78794
877	0.72844	0.69861	0.72026	0.73856	0.76746	877	0.82996	0.8181	0.77643	0.76691	0.7556	877	0.72934	0.81942	0.81055	0.69252	0.74638	877	0.77974	0.74713	0.85718	0.8167	0.78794
878	0.74765	0.71519	0.77337	0.76883	0.76805	878	0.78745	0.79685	0.77308	0.75458	0.75194	878	0.76812	0.81174	0.86356	0.76824	0.73493	878	0.80893	0.78339	0.82511	0.80427	0.79188
879	0.74727	0.74183	0.74831	0.74827	0.77042	879	0.82162	0.79376	0.79177	0.75422	0.75181	879	0.76368	0.85176	0.80821	0.80164	0.75077	879	0.81502	0.80454	0.89368	0.82329	0.78627
880	0.75223	0.76886	0.73607	0.76147	0.7716	880	0.81048	0.83958	0.80541	0.8117	0.75503	880	0.76669	0.8081	0.80172	0.73602	0.74348	880	0.82454	0.79094	0.82653	0.85106	0.79358
881	0.75387	0.71859	0.76863	0.76794	0.76805	881	0.80387	0.81473	0.81101	0.8117	0.75438	881	0.73154	0.842	0.79417	0.74475	0.74348	881	0.84253	0.83568	0.87824	0.92141	0.78571
882	0.73676	0.7153	0.74071	0.7652	0.7657	882	0.75194	0.76368	0.8124	0.79971	0.75298	882	0.73677	0.78533	0.77128	0.73755	0.73776	882	0.88819	0.8103	0.87824	0.85659	0.7885
883	0.73462	0.70512	0.76147	0.78341	0.76982	883	0.79407	0.82724	0.77609	0.78557	0.75514	883	0.7083	0.77788	0.77776	0.75695	0.74638	883	0.79613	0.87625	0.84343	0.81195	0.79472
884	0.7409	0.75353	0.71289	0.69692	0.76923	884	0.79407	0.85213	0.76325	0.7702	0.75561	884	0.77044	0.78904	0.80176	0.76036	0.74109	884	0.86383	0.80198	0.82777	0.84429	0.78738
885	0.75048	0.76205	0.82131	0.73661	0.76982	885	0.74049	0.78069	0.80679	0.79833	0.755	885	0.77449	0.81713	0.78537	0.72457	0.74156	885	0.75212	0.77967	0.80523	0.86621	0.78184
886	0.76127	0.74316	0.72026	0.75283	0.76982	886	0.75786	0.8342	0.75621	0.79552	0.75486	886	0.80697	0.8109	0.82925	0.78838	0.74589	886	0.85437	0.84127	0.90767	0.84797	0.78683
887	0.76106	0.72773	0.78825	0.74266	0.7722	887	0.81029	0.83111	0.82617	0.84841	0.76005	887	0.73882	0.79692	0.74847	0.72372	0.73353	887	0.83132	0.78375	0.83346	0.88061	0.79131
888	0.75202	0.73108	0.734	0.76035	0.7728	888	0.81965	0.79295	0.83374	0.7908	0.75713	888	0.804	0.84528	0.75202	0.7507	0.74013	888	0.85429	0.8252	0.8065	0.82962	0.79815
889	0.7493	0.68701	0.72029	0.73904	0.77101	889	0.78412	0.80934	0.8396	0.7908	0.7543	889	0.75657	0.83017	0.78767	0.70202	0.74204	889	0.77482	0.80165	0.82465	0.83956	0.78627
890	0.7354	0.75912	0.75094	0.76821	0.76923	890	0.7615	0.83813	0.80872	0.85057	0.755	890	0.74076	0.75687	0.81326	0.76169	0.74541	890	0.82396	0.86957	0.87284	0.82522	0.79188
891	0.74533	0.74161	0.7713	0.76902	0.77042	891	0.81432	0.83465	0.79802	0.75273	0.7536	891	0.77654	0.8569	0.80652	0.75236	0.73493	891	0.89006	0.83123	0.85026	0.81575	0.7846
892	0.68608	0.71757	0.74877	0.74779	0.7716	892	0.78715	0.80923	0.80916	0.81351	0.75481	892	0.75338	0.83381	0.7741	0.77446	0.73634	892	0.77086	0.8597	0.86761	0.83527	0.78794
893	0.72694	0.76	0.76803	0.80332	0.77042	893	0.78826	0.75558	0.7671	0.78855	0.75289	893	0.75489	0.82502	0.74442	0.72887	0.7354	893	0.81597	0.83052	0.89543	0.85633	0.79131
894	0.72472	0.7163	0.74515	0.75889	0.7722	894	0.78945	0.77529	0.7943	0.75784	0.7518	894	0.83098	0.83491	0.81402	0.75031	0.743	894	0.85545	0.80917	0.8746	0.82636	0.79131
895	0.77132	0.72034	0.72786	0.75911	0.77101	895	0.76194	0.78827	0.80487	0.79326	0.75435	895	0.75579	0.77639	0.81402	0.75471	0.74638	895	0.74637	0.79914	0.82266	0.83524	0.79019
896	0.73837	0.71691	0.74869	0.75796	0.7722	896	0.80708	0.8129	0.82216	0.79326	0.75387	896	0.73595	0.8166	0.82447	0.76585	0.73681	896	0.81987	0.85435	0.79704	0.85957	0.79301
897	0.74771	0.77131	0.7845	0.74754	0.7722	897	0.82472	0.79639	0.79861	0.77424	0.75353	897	0.79007	0.87925	0.83853	0.7571	0.74348	897	0.79152	0.83412	0.83135	0.85324	0.78627
898	0.7477	0.70532	0.70666	0.76393	0.77101	898	0.80263	0.79354	0.78292	0.76712	0.7547	898	0.74897	0.83092	0.83103	0.7688	0.73871	898	0.81425	0.80119	0.86657	0.83565	0.7846
899	0.76023	0.72281	0.78474	0.74859	0.7722	899	0.80796	0.76709	0.78175	0.8314	0.75248	899	0.77283	0.79288	0.76898	0.76435	0.73823	899	0.78311	0.81352	0.81424	0.84616	0.78571
900	0.73164	0.75958	0.72397	0.77497	0.77101	900	0.81184	0.77594	0.77353	0.81407	0.75246	900	0.71316	0.79019	0.7994	0.74244	0.74204	900	0.82852	0.77663	0.83342	0.84493	0.78405
901	0.76628	0.75252	0.73503	0.72372	0.7728	901	0.78958	0.80901	0.80627	0.81407	0.75368	901	0.72719	0.80041	0.83074	0.74404	0.74156	901	0.79998	0.79169	0.84121	0.83168	0.78906
902	0.76771	0.75065	0.7135	0.78857	0.7734	902	0.80551	0.77665	0.80471	0.81577	0.7508	902	0.7444	0.79654	0.79738	0.77497	0.73918	902	0.86563	0.83637	0.84215	0.85953	0.78349
903	0.78105	0.72776	0.74105	0.72987	0.7728	903	0.80878	0.76486	0.75688	0.7943	0.75301	903	0.75392	0.72971	0.75085	0.80292	0.74156	903	0.8225	0.81948	0.81362	0.86322	0.78627
904	0.74901	0.73124	0.75399	0.76714	0.77101	904	0.84149	0.83669	0.79096	0.75515	0.75423	904	0.73984	0.81008	0.74027	0.74906	0.74252	904	0.83136	0.81681	0.93099	0.87356	0.78738
905	0.77034	0.76479	0.76246	0.742	0.77101	905	0.86069	0.77861	0.72951	0.75515	0.75184	905	0.73868	0.82297	0.76933	0.76457	0.7312	905	0.83926	0.79269	0.85233	0.81277	0.79301
906	0.75937	0.72228	0.76756	0.80416	0.7728	906	0.78798	0.82384	0.77513	0.7683	0.75113	906	0.75669	0.83705	0.81589	0.74817	0.74784	906	0.84446	0.81218	0.84174	0.79981	0.7885
907	0.76505	0.7142	0.74186	0.79058	0.77101	907	0.82901	0.83325	0.81035	0.80146	0.75652	907	0.74964	0.82571	0.76666	0.74817	0.74348	907	0.84045	0.84421	0.86418	0.82101	0.78683
908	0.73522	0.74982	0.76363	0.78476	0.77042	908	0.82901	0.78715	0.78332	0.8735	0.75696	908	0.73276	0.81302	0.79131	0.7366	0.73729	908	0.81451	0.82485	0.7845	0.80255	0.78906
909	0.71766	0.73128	0.7618	0.77251	0.77042	909	0.77372	0.78659	0.83198	0.78832	0.75577	909	0.74505	0.80827	0.79833	0.75783	0.74832	909	0.86373	0.81892	0.8834	0.85368	0.78794
910	0.77783	0.73353	0.76641	0.75221	0.77101	910	0.7932	0.84518	0.77619	0.78189	0.75807	910	0.74004	0.78109	0.71793	0.76651	0.73776	910	0.82354	0.85485	0.82329	0.82548	0.78184
911	0.75947	0.74751	0.72272	0.78599	0.76982	911	0.76578	0.78769	0.78082	0.82513	0.75099	911	0.74001	0.79555	0.75363	0.73077	0.74444	911	0.87388	0.8309	0.85232	0.82	0.78963
912	0.74651	0.75075	0.75588	0.7423	0.7734	912	0.83569	0.82081	0.82294	0.76286	0.7531	912	0.72203	0.75827	0.80392	0.75649	0.74784	912	0.82058	0.79129	0.9003	0.85379	0.77964
913	0.76763	0.7391	0.78167	0.76782	0.7722	913	0.7876	0.8469	0.80507	0.80227	0.75509	913	0.77603	0.82249	0.79418	0.73084	0.74638	913	0.80756	0.77445	0.91183	0.86781	0.78794
914	0.75163	0.73001	0.77733	0.75143	0.7722	914	0.85241	0.81896	0.74439	0.85711	0.75526	914	0.7418	0.81195	0.75867	0.77764	0.743	914	0.87901	0.81148	0.88572	0.85494	0.78627
915	0.71712	0.70467	0.73489	0.69206	0.7728	915	0.81677	0.78164	0.7922	0.78832	0.75529	915	0.79543	0.76958	0.7431	0.78399	0.73966	915	0.81884	0.82526	0.83552	0.82237	0.78627
916	0.77901	0.7396	0.73111	0.76306	0.77101	916	0.83183	0.78995	0.79498	0.78026	0.75564	916	0.76422	0.83358	0.73669	0.7152	0.74348	916	0.79588	0.85735	0.83617	0.83728	0.79131
917	0.7422	0.73065	0.78508	0.76414	0.7758	917	0.78622	0.80353	0.81613	0.80389	0.75262	917	0.81612	0.84571	0.79118	0.7259	0.74156	917	0.86297	0.81663	0.85674	0.82923	0.79245
918	0.7613	0.69959	0.74406	0.75233	0.7722	918	0.84526	0.82167	0.78569	0.83621	0.75498	918	0.74735	0.81828	0.81689	0.76664	0.74156	918	0.82771	0.80893	0.82395	0.82923	0.7846
919	0.73935	0.71522	0.77462	0.72784	0.7734	919	0.81608	0.76203	0.82164	0.81821	0.75482	919	0.77166	0.90665	0.83171	0.72688	0.74493	919	0.80981	0.80731	0.84254	0.85216	0.78405
920	0.75314	0.70599	0.73338	0.75815	0.77101	920	0.81608	0.81796	0.77856	0.81462	0.7535	920	0.72343	0.79723	0.81175	0.74603	0.74013	920	0.84921	0.76197	0.86221	0.89982	0.7885
921	0.76208	0.71125	0.72489	0.76666	0.7722	921	0.85243	0.82805	0.7428	0.78159	0.75815	921	0.76918	0.82115	0.82146	0.75815	0.73966	921	0.83739	0.78821	0.84792	0.8543	0.78627
922	0.73826	0.72582	0.75988	0.74323	0.77399	922	0.86814	0.839	0.76794	0.74746	0.75162	922	0.73704	0.77912	0.77417	0.6848	0.74013	922	0.80934	0.81051	0.84833	0.90312	0.78738
923	0.75915	0.70077	0.73113	0.77265	0.77399	923	0.88418	0.80684	0.78304	0.84056	0.75524	923	0.75936	0.80543	0.83093	0.73987	0.74204	923	0.86069	0.79605	0.90561	0.83015	0.79019
924	0.75202	0.72848	0.76585	0.79309	0.77399	924	0.81285	0.80033	0.79982	0.84056	0.75624	924	0.76933	0.77538	0.83506	0.7223	0.73918	924	0.84274	0.84917	0.83116	0.84303	0.78794
925	0.76183	0.697	0.76341	0.82113	0.77459	925	0.81285	0.80499	0.78651	0.7991	0.75543	925	0.77932	0.80467	0.81442	0.79689	0.74013	925	0.81208	0.79882	0.87266	0.8266	0.78683
926	0.74736	0.73325	0.76226	0.76788	0.77101	926	0.82642	0.81954	0.78115	0.76987	0.75413	926	0.77055	0.81288	0.82322	0.70996	0.73729	926	0.84874	0.77777	0.85158	0.90028	0.78963
927	0.75587	0.6979	0.75324	0.74229	0.77459	927	0.84475	0.85074	0.78258	0.80666	0.75492	927	0.74064	0.82019	0.82038	0.73167	0.74204	927	0.80712	0.82027	0.87371	0.82869	0.78683
928	0.76323	0.70047	0.75571	0.7769	0.77101	928	0.83987	0.77507	0.73612	0.75286	0.74933	928	0.77904	0.82979	0.80853	0.76453	0.73966	928	0.84442	0.80739	0.82054	0.81272	0.79131
929	0.73121	0.67186	0.7644	0.73858	0.77459	929	0.85831	0.87042	0.77027	0.78658	0.75739	929	0.74674	0.76299	0.80888	0.74919	0.74061	929	0.84286	0.81952	0.90274	0.85868	0.78738
930	0.74838	0.73192	0.7366	0.80917	0.77101	930	0.88978	0.86468	0.77026	0.80922	0.75845	930	0.76509	0.83305	0.78333	0.7508	0.74061	930	0.84667	0.88311	0.90274	0.85935	0.7791
931	0.71472	0.72267	0.79184	0.76754	0.77042	931	0.77233	0.812	0.73976	0.80922	0.75342	931	0.74113	0.81293	0.75634	0.75761	0.74109	931	0.83274	0.83024	0.90274	0.84472	0.78683
932	0.73726	0.709	0.74893	0.73123	0.77459	932	0.86166	0.82356	0.75491	0.81334	0.75436	932	0.73056	0.8648	0.7773	0.73449	0.73729	932	0.83701	0.84988	0.87534	0.85677	0.78349
933	0.74842	0.7138	0.73961	0.72842	0.7722	933	0.86166	0.83505	0.73881	0.81334	0.75653	933	0.71757	0.82574	0.75344	0.74413	0.7354	933	0.76046	0.77807	0.91035	0.89725	0.78349
934	0.73104	0.68951	0.75042	0.76957	0.77399	934	0.79853	0.84926	0.73998	0.79277	0.75712	934	0.7501	0.81879	0.80856	0.74668	0.73823	934	0.79627	0.79493	0.85583	0.81277	0.7885
935	0.71486	0.71789	0.78355	0.76012	0.7734	935	0.83097	0.83342	0.82551	0.83718	0.75142	935	0.75717	0.76829	0.8358	0.72798	0.73918	935	0.82159	0.82388	0.89568	0.81277	0.79075
936	0.76411	0.7406	0.74796	0.73779	0.7734	936	0.8628	0.81672	0.72772	0.78084	0.75579	936	0.74495	0.81522	0.79458	0.71662	0.74061	936	0.76948	0.78043	0.87652	0.85423	0.79188
937	0.74451	0.70487	0.76639	0.71546	0.77519	937	0.89379	0.81864	0.71585	0.78084	0.7577	937	0.75917	0.80647	0.84764	0.75636	0.72935	937	0.83962	0.81253	0.81992	0.92045	0.79188
938	0.74479	0.69916	0.74665	0.73336	0.77459	938	0.82419	0.81063	0.75732	0.86368	0.75797	938	0.76279	0.80456	0.84764	0.79173	0.73966	938	0.76873	0.82105	0.9036	0.86644	0.79245
939	0.7659	0.69831	0.76108	0.76857	0.7734	939	0.81435	0.86523	0.74281	0.73811	0.75255	939	0.77586	0.82466	0.80449	0.75229	0.73729	939	0.79599	0.80813	0.84618	0.89455	0.78683
940	0.76164	0.70899	0.7646	0.74808	0.77459	940	0.82509	0.82717	0.7461	0.80354	0.75687	940	0.74044	0.81111	0.8101	0.74966	0.73587	940	0.84159	0.82184	0.81541	0.85932	0.79075
941	0.76645	0.73246	0.77798	0.75522	0.7734	941	0.82509	0.80213	0.72397	0.79001	0.75219	941	0.77326	0.76736	0.74729	0.74075	0.73306	941	0.83957	0.77045	0.83236	0.83454	0.78349
942	0.74579	0.73178	0.70246	0.75637	0.77399	942	0.82509	0.85212	0.77195	0.80383	0.75751	942	0.77344	0.79256	0.80346	0.70679	0.74396	942	0.82041	0.78365	0.86081	0.83981	0.79188
943	0.74864	0.70235	0.76643	0.76726	0.77459	943	0.81731	0.81833	0.77498	0.80705	0.75424	943	0.79715	0.72299	0.73944	0.77585	0.74589	943	0.82369	0.80231	0.80168	0.85564	0.78571
944	0.74248	0.72246	0.76657	0.72979	0.77399	944	0.79341	0.78905	0.79666	0.74986	0.75435	944	0.7774	0.8037	0.77914	0.71548	0.73729	944	0.83752	0.77945	0.85586	0.83737	0.78963
945	0.71562	0.7286	0.70028	0.74008	0.77399	945	0.80077	0.83411	0.81324	0.80664	0.75655	945	0.7656	0.83082	0.7953	0.70196	0.73823	945	0.79365	0.817	0.90343	0.81431	0.77964
946	0.77342	0.69285	0.77903	0.75146	0.7722	946	0.82479	0.80237	0.76	0.80849	0.75727	946	0.76676	0.77082	0.75883	0.7435	0.74156	946	0.82043	0.82315	0.91003	0.79623	0.79301
947	0.76266	0.71266	0.79031	0.73676	0.7734	947	0.82479	0.81153	0.79958	0.80849	0.75601	947	0.78871	0.80507	0.75635	0.75841	0.73259	947	0.83307	0.82942	0.95397	0.85445	0.78294
948	0.74873	0.69557	0.7543	0.73761	0.77101	948	0.88702	0.83768	0.75588	0.77195	0.75432	948	0.78532	0.8041	0.8471	0.81202	0.73587	948	0.7774	0.79555	0.84708	0.81628	0.78963
949	0.72852	0.69495	0.72379	0.7724	0.77459	949	0.77413	0.82389	0.80066	0.77195	0.75496	949	0.74811	0.82706	0.74508	0.72437	0.73729	949	0.81977	0.85495	0.88694	0.78563	0.78405
950	0.76638	0.70829	0.76151	0.73769	0.7734	950	0.7721	0.81229	0.77176	0.78062	0.75382	950	0.72296	0.82546	0.82015	0.74795	0.72843	950	0.81012	0.78246	0.88956	0.81188	0.78571
951	0.72631	0.73244	0.76498	0.73703	0.7734	951	0.81064	0.8035	0.80779	0.85866	0.75207	951	0.74458	0.78677	0.81085	0.74218	0.73213	951	0.8012	0.88143	0.83943	0.83551	0.79131
952	0.74096	0.70452	0.72118	0.73919	0.7722	952	0.79364	0.82521	0.76915	0.79545	0.75248	952	0.74352	0.81885	0.78377	0.76329	0.7354	952	0.82256	0.85567	0.84804	0.86102	0.78963
953	0.72986	0.70562	0.75096	0.7091	0.7728	953	0.77888	0.81094	0.76008	0.79036	0.75553	953	0.75524	0.74951	0.72629	0.72226	0.73729	953	0.79632	0.8683	0.88292	0.79633	0.78738
954	0.75977	0.71364	0.7459	0.73145	0.7728	954	0.82664	0.83953	0.81694	0.76373	0.75319	954	0.75628	0.80965	0.78672	0.73483	0.72476	954	0.83734	0.76979	0.80073	0.87732	0.7885
955	0.75506	0.72319	0.74102	0.72462	0.77399	955	0.8111	0.83023	0.82542	0.80018	0.75407	955	0.73462	0.80873	0.80399	0.72908	0.72981	955	0.82429	0.77611	0.83258	0.82223	0.78738
956	0.75876	0.72494	0.75298	0.73402	0.77459	956	0.8111	0.79712	0.79133	0.8511	0.75738	956	0.72673	0.79801	0.74523	0.70004	0.73213	956	0.86099	0.79686	0.90077	0.84237	0.78516
957	0.73783	0.72518	0.79096	0.77443	0.77101	957	0.8111	0.77514	0.77841	0.79941	0.75644	957	0.77032	0.80199	0.72657	0.72775	0.72889	957	0.77651	0.78505	0.8273	0.86704	0.797
958	0.78597	0.74644	0.78226	0.72048	0.7734	958	0.82444	0.77983	0.82633	0.77412	0.75666	958	0.73342	0.86582	0.73504	0.69425	0.73306	958	0.83508	0.82886	0.91172	0.84031	0.79358
959	0.72733	0.70092	0.76062	0.73882	0.77459	959	0.83194	0.84062	0.7547	0.76262	0.75542	959	0.76423	0.82726	0.70468	0.65289	0.73166	959	0.86463	0.84988	0.86921	0.81705	0.79075
960	0.74097	0.68956	0.69751	0.77817	0.7764	960	0.80089	0.80127	0.81257	0.74517	0.75665	960	0.7671	0.82571	0.74082	0.68438	0.73587	960	0.84765	0.80877	0.89902	0.80469	0.79188
961	0.76998	0.70027	0.74819	0.70811	0.7758	961	0.83891	0.78982	0.80053	0.78217	0.75565	961	0.78208	0.8476	0.78639	0.68481	0.73166	961	0.83794	0.79297	0.86079	0.8484	0.78019
962	0.73673	0.73652	0.74563	0.73877	0.7722	962	0.83891	0.78952	0.82219	0.7895	0.75602	962	0.75222	0.80317	0.6731	0.69237	0.73634	962	0.80659	0.83994	0.83264	0.84892	0.79075
963	0.72514	0.70571	0.7298	0.73772	0.77042	963	0.76571	0.80762	0.82912	0.80798	0.75442	963	0.7621	0.83935	0.71011	0.6913	0.73399	963	0.84547	0.84907	0.89888	0.87071	0.78738
964	0.74136	0.70098	0.74555	0.72546	0.77042	964	0.76815	0.80712	0.81986	0.81377	0.74916	964	0.7162	0.84255	0.80047	0.68023	0.73587	964	0.82445	0.80241	0.8574	0.82442	0.7885
965	0.76366	0.7134	0.76869	0.73792	0.77519	965	0.77773	0.79121	0.8015	0.80564	0.75565	965	0.76402	0.75702	0.73083	0.69879	0.73918	965	0.79905	0.79503	0.84176	0.87984	0.79301
966	0.77738	0.7037	0.75164	0.69308	0.77101	966	0.83316	0.72612	0.81508	0.81495	0.75463	966	0.72517	0.79427	0.72705	0.63878	0.73353	966	0.83307	0.80494	0.7921	0.84566	0.79075
967	0.72108	0.70755	0.74183	0.79648	0.7734	967	0.7905	0.81192	0.8223	0.84638	0.75343	967	0.75829	0.77026	0.69297	0.67856	0.73587	967	0.85223	0.78561	0.90235	0.82719	0.797
968	0.77246	0.68104	0.72854	0.73617	0.7716	968	0.83976	0.76129	0.7812	0.75997	0.75507	968	0.73226	0.78669	0.75403	0.65967	0.72385	968	0.81625	0.78455	0.78102	0.84326	0.79131
969	0.73151	0.71504	0.75091	0.77659	0.7734	969	0.80873	0.80282	0.78517	0.8046	0.75477	969	0.73804	0.77683	0.7477	0.68498	0.72981	969	0.79713	0.86307	0.868	0.89215	0.79415
970	0.77702	0.72878	0.7404	0.76189	0.7722	970	0.80821	0.77514	0.84457	0.80119	0.756	970	0.74134	0.71351	0.73091	0.68672	0.71934	970	0.85632	0.84292	0.8313	0.81106	0.78627
971	0.73236	0.71876	0.71293	0.72889	0.76864	971	0.82361	0.81591	0.7905	0.83776	0.75777	971	0.75255	0.68344	0.73007	0.72599	0.72385	971	0.80106	0.79944	0.85822	0.80891	0.7885
972	0.73657	0.70025	0.74444	0.74282	0.7728	972	0.87302	0.81641	0.82033	0.80431	0.75339	972	0.73095	0.72608	0.7256	0.67588	0.7234	972	0.78641	0.74559	0.85708	0.82626	0.78294
973	0.76852	0.72885	0.75372	0.7377	0.7728	973	0.80756	0.82194	0.78301	0.82611	0.75678	973	0.76401	0.7074	0.69731	0.68305	0.71622	973	0.78946	0.77575	0.80558	0.84472	0.79019
974	0.77924	0.6969	0.69779	0.71381	0.7728	974	0.83189	0.81289	0.77934	0.82611	0.75074	974	0.74135	0.7619	0.73213	0.6599	0.72751	974	0.8305	0.80675	0.84647	0.82825	0.77964
975	0.75203	0.67365	0.73846	0.74073	0.77399	975	0.85102	0.80977	0.77606	0.78306	0.75228	975	0.74915	0.76402	0.7495	0.6629	0.72705	975	0.83103	0.77405	0.81842	0.81336	0.78683
976	0.73486	0.7153	0.70069	0.73743	0.77101	976	0.85102	0.80735	0.82569	0.80032	0.75284	976	0.66596	0.74991	0.7619	0.68745	0.72751	976	0.84316	0.80912	0.73403	0.7784	0.7846
977	0.75425	0.69519	0.69536	0.73001	0.7716	977	0.81384	0.78102	0.82569	0.82054	0.74965	977	0.67655	0.73272	0.74483	0.66604	0.72659	977	0.79062	0.80828	0.77973	0.74138	0.78129
978	0.74388	0.70754	0.71679	0.72216	0.7728	978	0.87325	0.78331	0.79748	0.81337	0.7565	978	0.71964	0.6941	0.80684	0.65748	0.72249	978	0.89622	0.77689	0.73488	0.76832	0.77964
979	0.77694	0.74002	0.72103	0.72603	0.77399	979	0.87325	0.77552	0.8236	0.79681	0.75193	979	0.69885	0.76707	0.72044	0.66127	0.72249	979	0.81524	0.78899	0.76818	0.781	0.78129
980	0.75377	0.70158	0.7867	0.79193	0.7722	980	0.80082	0.83051	0.778	0.73646	0.75677	980	0.68799	0.74165	0.7198	0.67459	0.71979	980	0.841	0.82405	0.754	0.75659	0.78074
981	0.75335	0.71668	0.6942	0.7691	0.77399	981	0.84099	0.88012	0.7707	0.84737	0.75185	981	0.70444	0.67277	0.66114	0.70243	0.72659	981	0.82203	0.76429	0.80302	0.76955	0.77584
982	0.7494	0.69642	0.72449	0.72126	0.77399	982	0.85958	0.8066	0.82904	0.7912	0.75735	982	0.68565	0.78721	0.74076	0.68161	0.71979	982	0.80942	0.78988	0.77875	0.75641	0.77529
983	0.7503	0.70892	0.71316	0.7356	0.7728	983	0.78894	0.7788	0.81196	0.78044	0.75652	983	0.73659	0.76716	0.76585	0.68634	0.71534	983	0.85471	0.81876	0.7664	0.75807	0.77206
984	0.75935	0.70523	0.71617	0.71973	0.77042	984	0.82945	0.78296	0.78214	0.82208	0.75259	984	0.71877	0.76825	0.70484	0.67259	0.71756	984	0.77118	0.77057	0.72522	0.75108	0.77314
985	0.77666	0.70543	0.72932	0.71879	0.7722	985	0.79553	0.85923	0.72685	0.77384	0.75481	985	0.72123	0.70844	0.66124	0.62634	0.71667	985	0.80209	0.82661	0.75777	0.78386	0.76833
986	0.7651	0.68869	0.69354	0.72918	0.7728	986	0.81184	0.84842	0.81251	0.79309	0.75829	986	0.71644	0.75243	0.71228	0.6839	0.7234	986	0.83513	0.79506	0.75272	0.73144	0.76464
987	0.75339	0.70768	0.6966	0.75872	0.77519	987	0.81598	0.83286	0.71917	0.82526	0.75588	987	0.67662	0.69223	0.72381	0.64033	0.7234	987	0.84539	0.83466	0.7929	0.71902	0.76254
988	0.77717	0.68698	0.73149	0.75759	0.7734	988	0.81598	0.78386	0.79641	0.79679	0.75774	988	0.67674	0.70704	0.70831	0.68254	0.71578	988	0.84038	0.78687	0.72136	0.71943	0.76939
989	0.76489	0.72459	0.72038	0.76251	0.7722	989	0.84757	0.81515	0.8421	0.79945	0.75663	989	0.68721	0.70391	0.69512	0.66865	0.72159	989	0.83673	0.82356	0.75684	0.78696	0.76098
990	0.74621	0.70022	0.68893	0.77336	0.77101	990	0.79309	0.85131	0.81483	0.79197	0.75945	990	0.70583	0.72272	0.73207	0.67706	0.71756	990	0.80926	0.76853	0.72924	0.74813	0.75942
991	0.72991	0.74855	0.71853	0.70021	0.77101	991	0.8299	0.82932	0.83507	0.7947	0.7545	991	0.69125	0.72474	0.72716	0.66583	0.7234	991	0.82793	0.79253	0.77747	0.75101	0.7548
992	0.77835	0.69527	0.71224	0.74733	0.7722	992	0.7553	0.78227	0.7904	0.79311	0.75366	992	0.70268	0.70723	0.73359	0.70677	0.71934	992	0.80116	0.77291	0.78518	0.7719	0.75582
993	0.7528	0.69264	0.67825	0.73391	0.7734	993	0.7553	0.84818	0.8096	0.78404	0.75583	993	0.64803	0.74108	0.71411	0.6941	0.72024	993	0.8264	0.84327	0.76488	0.75968	0.75327
994	0.76258	0.72025	0.70839	0.73977	0.7722	994	0.7553	0.85209	0.82682	0.75543	0.75745	994	0.72855	0.74135	0.71294	0.67089	0.7234	994	0.83643	0.84138	0.75434	0.76076	0.74522
995	0.745	0.72813	0.71463	0.73765	0.77101	995	0.83201	0.78422	0.8077	0.77474	0.75629	995	0.69741	0.77339	0.72669	0.69575	0.71667	995	0.81654	0.78763	0.77876	0.7478	0.74922
996	0.75415	0.70953	0.71616	0.7761	0.77101	996	0.82675	0.81427	0.74046	0.76035	0.75321	996	0.7251	0.72655	0.70672	0.67099	0.72295	996	0.8148	0.76348	0.78166	0.74446	0.75276
997	0.73013	0.68435	0.74552	0.78393	0.7734	997	0.78346	0.89824	0.75435	0.79752	0.75899	997	0.67659	0.73561	0.72425	0.67209	0.72114	997	0.80713	0.80588	0.70631	0.77017	0.75124
998	0.70959	0.69245	0.70844	0.73403	0.77101	998	0.78346	0.82901	0.80371	0.76491	0.75444	998	0.70124	0.71825	0.77966	0.63686	0.72159	998	0.81718	0.87051	0.73232	0.72463	0.74922
999	0.73071	0.67736	0.7003	0.74645	0.7728	999	0.84882	0.83343	0.75936	0.83062	0.75559	999	0.73323	0.71244	0.72384	0.64476	0.72204	999	0.85641	0.85418	0.73137	0.75714	0.74472
1000	0.77259	0.69205	0.7229	0.7234	0.7734	1000	0.81535	0.82481	0.75632	0.76249	0.75196	1000	0.70445	0.73116	0.71392	0.68242	0.718	1000	0.83615	0.78532	0.77053	0.74676	0.74922
1001	0.78032	0.71241	0.7148	0.75604	0.77101	1001	0.8284	0.88222	0.80994	0.76249	0.7575	1001	0.69608	0.73425	0.71988	0.69751	0.72159	1001	0.82652	0.82597	0.7426	0.74336	0.74922
1002	0.7414	0.73	0.69045	0.72962	0.77101	1002	0.79757	0.86231	0.79232	0.79516	0.75622	1002	0.69416	0.68558	0.73372	0.69137	0.7234	1002	0.79405	0.75522	0.78779	0.72528	0.74423
1003	0.73735	0.72528	0.69155	0.74466	0.7716	1003	0.86305	0.81123	0.79313	0.80223	0.75453	1003	0.69701	0.73788	0.73437	0.68666	0.7189	1003	0.83087	0.79089	0.8357	0.72893	0.74872
1004	0.79173	0.74117	0.71679	0.76239	0.77101	1004	0.86305	0.87542	0.7888	0.78628	0.76271	1004	0.7371	0.68941	0.77106	0.71704	0.718	1004	0.78729	0.76281	0.72952	0.76083	0.7393
1005	0.73762	0.68579	0.72972	0.74298	0.77042	1005	0.85908	0.81528	0.77897	0.78154	0.75449	1005	0.71739	0.76816	0.73704	0.71544	0.71934	1005	0.77915	0.74283	0.74706	0.77825	0.74572
1006	0.75998	0.72858	0.71828	0.77204	0.7734	1006	0.86379	0.86395	0.80394	0.79576	0.75701	1006	0.69154	0.7486	0.72617	0.67244	0.71845	1006	0.78922	0.71894	0.71688	0.74249	0.74621
1007	0.73102	0.70247	0.71528	0.74918	0.77101	1007	0.86379	0.82949	0.80283	0.83	0.75694	1007	0.7039	0.71265	0.68633	0.66418	0.72249	1007	0.82585	0.78085	0.74509	0.71922	0.74621
1008	0.75162	0.73621	0.71223	0.70589	0.7728	1008	0.86379	0.84519	0.76888	0.77882	0.75368	1008	0.7245	0.70573	0.7358	0.67683	0.71401	1008	0.79559	0.73118	0.80751	0.75165	0.74028
1009	0.75896	0.73087	0.71	0.79411	0.7716	1009	0.82079	0.82565	0.79328	0.77882	0.75824	1009	0.71068	0.71965	0.7358	0.64211	0.71313	1009	0.85371	0.73581	0.80381	0.79247	0.74472
1010	0.72951	0.69861	0.76274	0.77872	0.7734	1010	0.80281	0.82654	0.82078	0.80632	0.75834	1010	0.68757	0.75039	0.70144	0.68129	0.7189	1010	0.85679	0.74043	0.77123	0.79836	0.74126
1011	0.75577	0.70123	0.76974	0.75782	0.7728	1011	0.85688	0.81186	0.83722	0.79435	0.75632	1011	0.7089	0.68359	0.75244	0.6963	0.71667	1011	0.84792	0.75218	0.76083	0.73875	0.73979
1012	0.73964	0.70624	0.70757	0.81386	0.77459	1012	0.81386	0.83025	0.81593	0.81292	0.75637	1012	0.70159	0.71774	0.70759	0.72102	0.72024	1012	0.82456	0.77279	0.78368	0.73875	0.74423
1013	0.75997	0.71196	0.73118	0.75122	0.7734	1013	0.75672	0.83253	0.7583	0.82059	0.7592	1013	0.70579	0.73481	0.76251	0.6944	0.70833	1013	0.86578	0.71613	0.77129	0.77327	0.73541
1014	0.74385	0.68884	0.70048	0.74855	0.7728	1014	0.79318	0.87884	0.76843	0.76412	0.75592	1014	0.68259	0.69335	0.7487	0.71679	0.70488	1014	0.82046	0.7882	0.74141	0.77136	0.73881
1015	0.7339	0.71771	0.73923	0.78082	0.7716	1015	0.85658	0.85076	0.7794	0.82175	0.75389	1015	0.68569	0.72468	0.72925	0.67724	0.72114	1015	0.79871	0.77022	0.73625	0.77136	0.74175
1016	0.7346	0.70203	0.70178	0.77143	0.77519	1016	0.81196	0.87255	0.84273	0.83468	0.7577	1016	0.70242	0.73388	0.69746	0.68568	0.72385	1016	0.8504	0.74284	0.77121	0.76022	0.74077
1017	0.71743	0.72194	0.73141	0.75868	0.77519	1017	0.80359	0.83707	0.79269	0.81752	0.75564	1017	0.68729	0.71473	0.73573	0.67975	0.71401	1017	0.78519	0.72597	0.7761	0.72338	0.74077
1018	0.75987	0.70274	0.73622	0.74926	0.7758	1018	0.80359	0.81456	0.80991	0.80903	0.75629	1018	0.67966	0.73222	0.71762	0.60211	0.7189	1018	0.87924	0.72022	0.72727	0.7531	0.7393
1019	0.7488	0.7168	0.73828	0.75561	0.7728	1019	0.74159	0.83408	0.83625	0.8054	0.76074	1019	0.70092	0.75278	0.69255	0.71116	0.7234	1019	0.79562	0.75648	0.7027	0.77086	0.73832
1020	0.73711	0.70766	0.73005	0.76222	0.77519	1020	0.8084	0.83989	0.80607	0.83348	0.76082	1020	0.73651	0.73443	0.74614	0.68419	0.71845	1020	0.76882	0.74652	0.79974	0.76301	0.73735
1021	0.76269	0.71415	0.732	0.76746	0.7728	1021	0.79968	0.82804	0.78078	0.83348	0.7577	1021	0.7009	0.69313	0.70933	0.67735	0.72295	1021	0.81117	0.73384	0.7558	0.71926	0.73589
1022	0.75292	0.74765	0.70126	0.74444	0.7734	1022	0.82237	0.88497	0.77919	0.79457	0.75348	1022	0.7067	0.74111	0.71957	0.69371	0.72114	1022	0.86134	0.7745	0.7255	0.7649	0.74671
1023	0.72254	0.72768	0.71935	0.75075	0.7722	1023	0.78921	0.85414	0.77184	0.79457	0.75542	1023	0.68601	0.69946	0.76462	0.6855	0.71934	1023	0.81922	0.68965	0.76478	0.76289	0.733
1024	0.73628	0.71331	0.71296	0.73449	0.77101	1024	0.82882	0.83575	0.83016	0.79457	0.75673	1024	0.74797	0.70521	0.74512	0.66971	0.71667	1024	0.76357	0.76322	0.83378	0.7546	0.74028
1025	0.73284	0.74899	0.75138	0.75717	0.7734	1025	0.85742	0.79613	0.80129	0.83514	0.75783	1025	0.69179	0.74374	0.72587	0.67831	0.71269	1025	0.83824	0.7459	0.73945	0.77655	0.73832
1026	0.72402	0.72251	0.74662	0.77577	0.77399	1026	0.81639	0.81417	0.8116	0.83334	0.7586	1026	0.66009	0.75873	0.67892	0.70897	0.71094	1026	0.81393	0.75417	0.74473	0.77968	0.74472
1027	0.74723	0.69855	0.73626	0.76864	0.7722	1027	0.82116	0.83979	0.80258	0.77231	0.75536	1027	0.71552	0.72949	0.70764	0.66698	0.71489	1027	0.82501	0.75685	0.77589	0.77968	0.73979
1028	0.75954	0.69273	0.7475	0.75776	0.7722	1028	0.82116	0.84452	0.77261	0.77231	0.75445	1028	0.72452	0.76665	0.66934	0.69692	0.71357	1028	0.7962	0.77573	0.76315	0.79371	0.73348
1029	0.73121	0.71648	0.76543	0.76232	0.77459	1029	0.79471	0.81495	0.75245	0.80969	0.75437	1029	0.73296	0.72724	0.72525	0.70313	0.72069	1029	0.79292	0.77177	0.77574	0.77263	0.73979
1030	0.73749	0.72892	0.7552	0.74597	0.7716	1030	0.85735	0.83808	0.7989	0.81436	0.75348	1030	0.73051	0.76418	0.7331	0.67079	0.72476	1030	0.77907	0.75358	0.72065	0.78126	0.74274
1031	0.72993	0.73633	0.77904	0.76553	0.77399	1031	0.81179	0.81368	0.83144	0.79095	0.75837	1031	0.70817	0.71713	0.71913	0.69352	0.71445	1031	0.80227	0.69873	0.78207	0.73933	0.73061
1032	0.73056	0.72966	0.75015	0.80414	0.7734	1032	0.83991	0.84047	0.79035	0.77312	0.75649	1032	0.7207	0.7095	0.69526	0.65152	0.71445	1032	0.80522	0.76101	0.80379	0.7086	0.74274
1033	0.73654	0.72394	0.7642	0.7475	0.7728	1033	0.87204	0.82815	0.76587	0.77312	0.75996	1033	0.69728	0.76629	0.75003	0.67857	0.71401	1033	0.79544	0.7299	0.77571	0.74749	0.74028
1034	0.75521	0.68734	0.72261	0.73452	0.7716	1034	0.87644	0.80946	0.75526	0.78495	0.76074	1034	0.75605	0.7249	0.69413	0.66792	0.7105	1034	0.72376	0.78614	0.73875	0.73455	0.74126
1035	0.74538	0.74412	0.7187	0.77566	0.77459	1035	0.8368	0.81731	0.75853	0.79796	0.75831	1035	0.66288	0.7486	0.72681	0.6892	0.71401	1035	0.78863	0.76277	0.77153	0.76838	0.73638
1036	0.72334	0.71784	0.73914	0.74835	0.7734	1036	0.8368	0.83739	0.77939	0.78739	0.75357	1036	0.7342	0.76335	0.80149	0.68694	0.71094	1036	0.75532	0.76909	0.81518	0.73459	0.7393
1037	0.72906	0.72926	0.74938	0.74835	0.77519	1037	0.81721	0.81176	0.78581	0.8312	0.75367	1037	0.73482	0.69142	0.75257	0.68527	0.71401	1037	0.77934	0.77285	0.83852	0.73459	0.74028
1038	0.72708	0.729	0.72042	0.75659	0.7716	1038	0.77859	0.82169	0.75095	0.79865	0.75598	1038	0.72887	0.74518	0.70992	0.67939	0.72159	1038	0.78453	0.71293	0.77948	0.80097	0.74572
1039	0.74005	0.71306	0.71062	0.73741	0.7764	1039	0.79542	0.81101	0.78028	0.83264	0.75644	1039	0.72887	0.74746	0.77623	0.68177	0.71181	1039	0.79567	0.74387	0.78564	0.80097	0.73686
1040	0.75544	0.74501	0.72373	0.75507	0.7758	1040	0.80071	0.81603	0.74282	0.76378	0.75908	1040	0.6992	0.72653	0.72028	0.68232	0.72069	1040	0.76009	0.72653	0.74066	0.74182	0.74126
1041	0.77484	0.74695	0.75249	0.77372	0.7728	1041	0.82841	0.84248	0.7851	0.84961	0.75767	1041	0.714	0.73669	0.7657	0.67546	0.71489	1041	0.76168	0.79563	0.74988	0.7807	0.73541
1042	0.72229	0.71847	0.76104	0.75637	0.7758	1042	0.82846	0.79909	0.75673	0.80754	0.75733	1042	0.72277	0.71914	0.68816	0.64306	0.71534	1042	0.76691	0.75193	0.73537	0.7565	0.73493
1043	0.72047	0.73262	0.75535	0.80987	0.7728	1043	0.81423	0.82113	0.74052	0.83071	0.75605	1043	0.69259	0.74506	0.7158	0.67775	0.71622	1043	0.76273	0.74478	0.75871	0.79396	0.73444
1044	0.72512	0.72626	0.75463	0.76106	0.7728	1044	0.83434	0.80432	0.76459	0.822	0.75741	1044	0.72359	0.7578	0.77086	0.65127	0.71489	1044	0.73661	0.7548	0.75561	0.72539	0.73204
1045	0.77635	0.71573	0.74833	0.75178	0.7722	1045	0.87139	0.82826	0.73133	0.76806	0.7619	1045	0.68179	0.72941	0.7052	0.68512	0.71534	1045	0.78651	0.73566	0.78122	0.76994	0.74126
1046	0.73484	0.72548	0.74731	0.76149	0.7734	1046	0.87139	0.85224	0.77016	0.79137	0.76273	1046	0.70877	0.70593	0.72417	0.71229	0.71667	1046	0.74207	0.79368	0.77041	0.80321	0.74028
1047	0.72382	0.69636	0.7052	0.74005	0.7716	1047	0.76652	0.85792	0.75888	0.77584	0.75688	1047	0.69503	0.71833	0.74679	0.762	0.71756	1047	0.79391	0.74023	0.76293	0.76237	0.73589
1048	0.74659	0.71847	0.69814	0.74229	0.77519	1048	0.82745	0.83726	0.79474	0.80432	0.75721	1048	0.73991	0.73777	0.74485	0.67042	0.71534	1048	0.7673	0.73253	0.76663	0.77644	0.73444
1049	0.7661	0.68492	0.76599	0.77376	0.7728	1049	0.82566	0.80514	0.74343	0.79593	0.75836	1049	0.71739	0.76149	0.70152	0.73789	0.71138	1049	0.78579	0.76658	0.70934	0.75879	0.74175
1050	0.73285	0.74408	0.75497	0.76539	0.7728	1050	0.82983	0.83274	0.77456	0.79641	0.75741	1050	0.7251	0.71166	0.72386	0.70742	0.72114	1050	0.77614	0.74091	0.79538	0.76209	0.73881
1051	0.73115	0.73741	0.79535	0.79928	0.77101	1051	0.82653	0.82115	0.75137	0.78876	0.75842	1051	0.70677	0.75347	0.69721	0.7069	0.71534	1051	0.80011	0.71628	0.77005	0.76265	0.73252
1052	0.7568	0.7316	0.74863	0.74915	0.77042	1052	0.89751	0.82064	0.72763	0.79188	0.7577	1052	0.72656	0.76337	0.70994	0.6971	0.70963	1052	0.80861	0.72537	0.74631	0.73652	0.74126
1053	0.75891	0.75075	0.73785	0.72221	0.7734	1053	0.83471	0.82243	0.7584	0.79548	0.75711	1053	0.70748	0.74581	0.73475	0.66823	0.71667	1053	0.77286	0.76047	0.73366	0.77843	0.73204
1054	0.74719	0.74672	0.75196	0.77319	0.77519	1054	0.81187	0.79782	0.80553	0.79768	0.75919	1054	0.67986	0.75804	0.6854	0.71857	0.70963	1054	0.72652	0.72274	0.75434	0.70175	0.73252
1055	0.74236	0.73444	0.75744	0.74643	0.77399	1055	0.82455	0.86051	0.79225	0.79768	0.75871	1055	0.69584	0.76905	0.68641	0.68387	0.70746	1055	0.78423	0.77795	0.77359	0.77895	0.73156
1056	0.75266	0.72466	0.71351	0.74899	0.7722	1056	0.8371	0.85103	0.79744	0.79768	0.75607	1056	0.68357	0.76044	0.69333	0.65463	0.71269	1056	0.71321	0.73896	0.76722	0.75432	0.73589
1057	0.76745	0.73211	0.72765	0.74617	0.7758	1057	0.76824	0.81544	0.78217	0.83647	0.75665	1057	0.67436	0.74715	0.75339	0.70989	0.71622	1057	0.74623	0.76635	0.74293	0.71418	0.73589
1058	0.74183	0.7147	0.7147	0.70583	0.7758	1058	0.85477	0.81575	0.80673	0.85888	0.75814	1058	0.70695	0.7937	0.74056	0.64862	0.71181	1058	0.77104	0.74707	0.82741	0.74893	0.74274
1059	0.78592	0.73084	0.7659	0.78196	0.777	1059	0.81898	0.88003	0.79206	0.80179	0.75765	1059	0.68874	0.6926	0.71543	0.67832	0.71357	1059	0.80006	0.7721	0.7243	0.76635	0.73204
1060	0.71767	0.72261	0.76277	0.72264	0.77519	1060	0.8145	0.85588	0.73797	0.87677	0.76046	1060	0.76082	0.73133	0.70738	0.67308	0.71007	1060	0.76837	0.76852	0.772	0.76635	0.73204
1061	0.73912	0.7528	0.74664	0.75828	0.7716	1061	0.85052	0.84527	0.76825	0.87677	0.75642	1061	0.70419	0.73451	0.7635	0.66769	0.7105	1061	0.75018	0.74183	0.77758	0.74457	0.73735
1062	0.74298	0.73791	0.77234	0.74832	0.77519	1062	0.83809	0.81225	0.80641	0.76	0.7593	1062	0.72494	0.70158	0.7595	0.6851	0.70531	1062	0.71707	0.76272	0.72101	0.73197	0.73589
1063	0.78448	0.74845	0.74635	0.74526	0.7728	1063	0.80841	0.83252	0.77209	0.77464	0.75687	1063	0.70306	0.74648	0.72721	0.66805	0.71667	1063	0.73387	0.74858	0.74405	0.80605	0.73979
1064	0.72895	0.73156	0.74341	0.7872	0.77519	1064	0.81307	0.79493	0.79537	0.74152	0.75383	1064	0.69212	0.74734	0.71727	0.73844	0.70876	1064	0.8091	0.7613	0.74603	0.72736	0.73252
1065	0.73939	0.75153	0.74358	0.76609	0.7716	1065	0.83113	0.84878	0.85366	0.78536	0.75851	1065	0.66897	0.76946	0.7365	0.66292	0.70963	1065	0.75907	0.74009	0.77141	0.71979	0.72966
1066	0.71687	0.75056	0.72903	0.68481	0.77101	1066	0.83113	0.88546	0.78759	0.79732	0.76215	1066	0.70608	0.76442	0.73405	0.69912	0.71357	1066	0.77177	0.74976	0.76865	0.73744	0.73061
1067	0.75678	0.6928	0.7368	0.77082	0.7728	1067	0.7693	0.89772	0.79864	0.74638	0.75916	1067	0.70432	0.72355	0.72357	0.63188	0.70963	1067	0.75959	0.69487	0.84394	0.7514	0.73493
1068	0.76061	0.75306	0.81538	0.72888	0.7758	1068	0.85967	0.80718	0.7805	0.78378	0.75233	1068	0.706	0.71839	0.71167	0.71248	0.71756	1068	0.81215	0.74822	0.76637	0.77695	0.73013
1069	0.75531	0.75358	0.70254	0.75381	0.77459	1069	0.84826	0.85889	0.78628	0.81495	0.75797	1069	0.71732	0.74706	0.70551	0.68921	0.71313	1069	0.73874	0.73294	0.73537	0.75968	0.73061
1070	0.77936	0.74554	0.75125	0.73288	0.76982	1070	0.84826	0.83382	0.85472	0.77208	0.7562	1070	0.71732	0.71397	0.64224	0.63988	0.71138	1070	0.73745	0.71731	0.75693	0.76683	0.74028
1071	0.72368	0.71569	0.73042	0.70604	0.77399	1071	0.74947	0.82227	0.82626	0.79769	0.75407	1071	0.70475	0.69937	0.68084	0.68703	0.71313	1071	0.72767	0.78305	0.79748	0.78362	0.73348
1072	0.73837	0.71895	0.73022	0.7439	0.77399	1072	0.8629	0.80255	0.80748	0.78054	0.75486	1072	0.72511	0.6866	0.74405	0.63169	0.71401	1072	0.69049	0.74642	0.79992	0.78362	0.72823
1073	0.74034	0.70218	0.77632	0.79798	0.7758	1073	0.80786	0.83424	0.80335	0.78054	0.7568	1073	0.71084	0.77929	0.74408	0.68348	0.71445	1073	0.77711	0.77737	0.75945	0.78362	0.73444
1074	0.78299	0.68152	0.75461	0.72892	0.77459	1074	0.79703	0.92242	0.80914	0.79267	0.75859	1074	0.75394	0.71459	0.68666	0.69898	0.71181	1074	0.77014	0.72274	0.76302	0.73096	0.73204
1075	0.74176	0.73241	0.71941	0.7715	0.77459	1075	0.85309	0.79117	0.82334	0.7739	0.76287	1075	0.69832	0.72702	0.72492	0.70272	0.71711	1075	0.69856	0.70317	0.76746	0.75669	0.73252
1076	0.75857	0.73564	0.74018	0.76622	0.77459	1076	0.85309	0.82657	0.78259	0.79476	0.75641	1076	0.67348	0.72663	0.74343	0.6942	0.70876	1076	0.72619	0.72274	0.8111	0.72952	0.73735
1077	0.69773	0.70824	0.7256	0.71703	0.77399	1077	0.85309	0.74473	0.82332	0.75703	0.75888	1077	0.70167	0.69793	0.71953	0.69716	0.70789	1077	0.73398	0.74555	0.76729	0.75731	0.733
1078	0.73623	0.71027	0.73342	0.7075	0.77519	1078	0.82215	0.85135	0.8502	0.81276	0.75852	1078	0.70231	0.72633	0.70559	0.68841	0.7092	1078	0.7697	0.74771	0.7918	0.73679	0.73348
1079	0.73099	0.68194	0.73497	0.77354	0.77101	1079	0.81944	0.80167	0.82156	0.81276	0.76006	1079	0.73262	0.74163	0.73867	0.72223	0.70703	1079	0.76618	0.70674	0.76969	0.73704	0.72918
1080	0.73483	0.7216	0.7225	0.77633	0.77519	1080	0.84049	0.81566	0.80962	0.79675	0.75979	1080	0.73265	0.747	0.7228	0.69109	0.7092	1080	0.72978	0.74563	0.73364	0.77628	0.73204
1081	0.74587	0.70637	0.73529	0.73485	0.7728	1081	0.76692	0.86862	0.79315	0.83373	0.75428	1081	0.72395	0.71402	0.75096	0.69189	0.70703	1081	0.80372	0.75635	0.75481	0.81609	0.73252
1082	0.73643	0.66883	0.74544	0.75103	0.77459	1082	0.83987	0.80124	0.8172	0.76561	0.75619	1082	0.71895	0.7076	0.70088	0.67976	0.71357	1082	0.75316	0.71071	0.73512	0.75734	0.73109
1083	0.72679	0.71895	0.74816	0.74001	0.7728	1083	0.72082	0.84362	0.8082	0.75526	0.75737	1083	0.70729	0.73815	0.703	0.68192	0.70617	1083	0.73327	0.71714	0.74364	0.73477	0.72776
1084	0.74304	0.69662	0.73427	0.74463	0.77399	1084	0.80601	0.85029	0.76344	0.74843	0.75549	1084	0.70009	0.73365	0.76823	0.67906	0.71445	1084	0.78625	0.77155	0.82527	0.7384	0.73735
1085	0.75809	0.71545	0.8074	0.71028	0.77399	1085	0.8757	0.84431	0.79695	0.83249	0.75766	1085	0.70545	0.72192	0.70133	0.64641	0.70574	1085	0.81371	0.74752	0.82527	0.77669	0.73348
1086	0.74456	0.72147	0.74249	0.7306	0.77519	1086	0.90746	0.87762	0.79077	0.73776	0.75545	1086	0.70619	0.72919	0.68624	0.65143	0.71357	1086	0.7862	0.73874	0.84997	0.74971	0.73444
1087	0.76497	0.69696	0.76847	0.76977	0.7728	1087	0.78498	0.83725	0.7413	0.80156	0.75617	1087	0.6782	0.71741	0.72461	0.69413	0.71181	1087	0.74997	0.73586	0.78169	0.75089	0.73252
1088	0.72532	0.71815	0.74083	0.70802	0.77399	1088	0.80161	0.798	0.84383	0.76412	0.75486	1088	0.71327	0.7312	0.70122	0.67759	0.71401	1088	0.75853	0.76811	0.78881	0.70956	0.72729
1089	0.73832	0.70393	0.7257	0.7519	0.7728	1089	0.80161	0.84775	0.78897	0.77003	0.75203	1089	0.6999	0.72335	0.68092	0.68668	0.71401	1089	0.78039	0.74261	0.78881	0.74607	0.73204
1090	0.74513	0.70987	0.75922	0.77336	0.7734	1090	0.81061	0.86958	0.84894	0.76321	0.7551	1090	0.73425	0.70354	0.73759	0.65538	0.71094	1090	0.79032	0.72879	0.7664	0.75506	0.73444
1091	0.72558	0.68158	0.77678	0.75019	0.77399	1091	0.77426	0.82956	0.80228	0.77438	0.75692	1091	0.70965	0.67555	0.71988	0.67129	0.71489	1091	0.72287	0.73006	0.68561	0.7966	0.73589
1092	0.73398	0.70189	0.80419	0.69988	0.77101	1092	0.82758	0.76065	0.84938	0.73299	0.75396	1092	0.74115	0.74679	0.68877	0.73436	0.71269	1092	0.71432	0.72501	0.77897	0.75224	0.733
1093	0.73333	0.69368	0.74109	0.69328	0.77519	1093	0.82758	0.88053	0.82747	0.76487	0.75384	1093	0.72583	0.73002	0.66203	0.67531	0.718	1093	0.7367	0.75223	0.70878	0.75336	0.73686
1094	0.75241	0.68828	0.77052	0.72988	0.77882	1094	0.78349	0.75364	0.82748	0.82179	0.75332	1094	0.69683	0.75627	0.76733	0.67629	0.71756	1094	0.72441	0.76121	0.74116	0.7315	0.733
1095	0.77416	0.67707	0.7646	0.73245	0.7722	1095	0.84419	0.82295	0.8046	0.7582	0.75933							1095	0.76534	0.78333	0.77942	0.77376	0.73348
1096	0.71797	0.70132	0.76289	0.72275	0.77519	1096	0.837	0.86176	0.79078	0.79022	0.75652							1096	0.77832	0.79194	0.78883	0.75066	0.73541
1097	0.73693	0.70006	0.74695	0.71378	0.777	1097	0.83013	0.82399	0.80908	0.80873	0.7594							1097	0.76176	0.78356	0.72639	0.76161	0.72871
1098	0.73137	0.67795	0.73224	0.70148	0.7764	1098	0.8021	0.81926	0.79481	0.80077	0.76067							1098	0.71067	0.75552	0.75596	0.76161	0.73735
1099	0.74868	0.71525	0.7685	0.77423	0.7722	1099	0.82686	0.80126	0.83523	0.82331	0.75571							1099	0.78706	0.73762	0.77959	0.72992	0.73686
1100	0.7282	0.71639	0.77575	0.73777	0.7734	1100	0.83424	0.79847	0.8152	0.81457	0.75501							1100	0.77831	0.74701	0.73215	0.78136	0.73013
1101	0.73475	0.70796	0.76615	0.72694	0.77459	1101	0.83424	0.7731	0.80424	0.84172	0.75677
1102	0.71743	0.69919	0.75447	0.73199	0.77399	1102	0.76828	0.83565	0.77892	0.76332	0.74994
1103	0.72	0.73117	0.75276	0.72315	0.7716	1103	0.76828	0.78315	0.75646	0.79085	0.75454
1104	0.76643	0.71399	0.75632	0.75894	0.7758	1104	0.80977	0.76101	0.76611	0.79085	0.75534
1105	0.77359	0.70733	0.71875	0.7281	0.7734	1105	0.83513	0.81418	0.82088	0.80878	0.75477
1106	0.77111	0.7284	0.73902	0.71757	0.7722	1106	0.84094	0.86673	0.7604	0.81485	0.75691
1107	0.71868	0.69758	0.73877	0.74183	0.7734	1107	0.7952	0.86485	0.75783	0.81485	0.75563
1108	0.72063	0.71979	0.73187	0.7153	0.7722	1108	0.76529	0.83813	0.78737	0.78127	0.75311
1109	0.73883	0.74337	0.77829	0.70023	0.77399	1109	0.83507	0.79173	0.78332	0.79782	0.755
1110	0.71728	0.67737	0.74952	0.70948	0.77399	1110	0.77545	0.79248	0.69462	0.75885	0.74944
1111	0.7508	0.71298	0.73879	0.76696	0.77101	1111	0.78157	0.82574	0.72712	0.76832	0.75107
1112	0.73248	0.7426	0.76272	0.70835	0.7734	1112	0.80463	0.7484	0.72005	0.7485	0.75174
1113	0.74985	0.69502	0.72466	0.69496	0.7716	1113	0.76442	0.76366	0.77016	0.70734	0.74619
1114	0.72367	0.65803	0.76646	0.69184	0.7716	1114	0.7692	0.74576	0.74717	0.72056	0.74322
1115	0.743	0.73043	0.76127	0.75838	0.7716	1115	0.74787	0.77991	0.77248	0.75728	0.74311
1116	0.77793	0.75799	0.76549	0.69844	0.7716	1116	0.76312	0.75914	0.71687	0.72207	0.73836
1117	0.73829	0.7574	0.76602	0.77082	0.7734	1117	0.7613	0.72958	0.79284	0.73337	0.73957
1118	0.77124	0.74757	0.75987	0.77255	0.76923	1118	0.7398	0.78171	0.75071	0.70257	0.73926
1119	0.72167	0.71606	0.72794	0.7468	0.7734	1119	0.79731	0.75806	0.71214	0.75622	0.7369
1120	0.76345	0.7112	0.7576	0.75848	0.76923	1120	0.75929	0.75252	0.72879	0.7886	0.73887
1121	0.7329	0.72009	0.7317	0.73064	0.77042	1121	0.71367	0.79416	0.72499	0.78577	0.74112
1122	0.7703	0.67822	0.74164	0.7481	0.77101	1122	0.71367	0.76625	0.78549	0.74604	0.73773
1123	0.74948	0.73913	0.72188	0.67064	0.77101	1123	0.73145	0.72839	0.70615	0.72501	0.73589
1124	0.74017	0.72219	0.77169	0.72054	0.77459	1124	0.83323	0.77842	0.68494	0.75334	0.73786
1125	0.7436	0.73252	0.78587	0.76877	0.7728	1125	0.77361	0.75936	0.73276	0.74538	0.7345
1126	0.73617	0.69545	0.7692	0.73381	0.7728	1126	0.78455	0.7248	0.75267	0.75259	0.73961
1127	0.74375	0.74585	0.7233	0.71152	0.7764	1127	0.7697	0.74345	0.78049	0.75259	0.73885
1128	0.76904	0.71276	0.75119	0.73187	0.7728	1128	0.78464	0.76259	0.71942	0.76415	0.73534
1129	0.77413	0.71598	0.77669	0.75307	0.7722	1129	0.74522	0.80231	0.74166	0.68283	0.73778
1130	0.74917	0.69907	0.72906	0.78037	0.76982	1130	0.74306	0.73944	0.78783	0.77091	0.73851
1131	0.71762	0.73171	0.73346	0.7318	0.7728	1131	0.77605	0.7266	0.74125	0.67174	0.73409
1132	0.72766	0.71679	0.72903	0.73772	0.7716	1132	0.77605	0.7497	0.73599	0.75815	0.73779
1133	0.7656	0.71981	0.74242	0.68432	0.76923	1133	0.78975	0.73221	0.75788	0.70731	0.73327
1134	0.76687	0.73078	0.7555	0.70999	0.76982	1134	0.80681	0.79281	0.73572	0.7838	0.73711
1135	0.75282	0.73642	0.71473	0.7203	0.76628	1135	0.77017	0.76854	0.73496	0.80355	0.73765
1136	0.75905	0.71225	0.7555	0.75115	0.7657	1136	0.77281	0.73135	0.74679	0.74732	0.73648
1137	0.73722	0.72318	0.72355	0.74693	0.7622	1137	0.75999	0.79827	0.76698	0.74335	0.7362
1138	0.76844	0.74644	0.7348	0.71336	0.76104	1138	0.7979	0.71265	0.69567	0.73488	0.73489
1139	0.71291	0.73747	0.72739	0.75991	0.75301	1139	0.74287	0.74226	0.72258	0.70423	0.73778
1140	0.72256	0.73471	0.75118	0.7329	0.75188	1140	0.81026	0.78582	0.75259	0.66603	0.73371
1141	0.7157	0.71487	0.68384	0.74476	0.74627	1141	0.78357	0.73073	0.78091	0.72996	0.73282
1142	0.7318	0.72132	0.65318	0.71239	0.74239	1142	0.75809	0.7536	0.71667	0.72245	0.73857
1143	0.6926	0.67454	0.70287	0.70342	0.73855	1143	0.76541	0.77423	0.74584	0.75222	0.73666
1144	0.70117	0.71336	0.72125	0.73432	0.73529	1144	0.76541	0.76076	0.76759	0.7692	0.7359
1145	0.68865	0.66984	0.67023	0.74841	0.72993	1145	0.78288	0.76631	0.76242	0.74624	0.73692
1146	0.6947	0.72228	0.69691	0.6917	0.73099	1146	0.73642	0.77499	0.77871	0.74873	0.73582
1147	0.70937	0.6839	0.6986	0.68486	0.72516	1147	0.76075	0.72863	0.76176	0.72454	0.7377
1148	0.67778	0.70053	0.6746	0.73653	0.72569	1148	0.74078	0.77978	0.79888	0.71556	0.73573
1149	0.69897	0.69489	0.72989	0.67	0.72464	1149	0.74655	0.75617	0.72935	0.68454	0.73479
1150	0.6878	0.68327	0.70098	0.72312	0.71994	1150	0.77952	0.74632	0.75894	0.7235	0.73751
1151	0.71359	0.6912	0.68173	0.6965	0.72202	1151	0.76639	0.7852	0.74696	0.74736	0.73414
1152	0.68624	0.68833	0.7079	0.69474	0.72202	1152	0.76811	0.74374	0.73623	0.80211	0.73769
1153	0.68473	0.6706	0.72289	0.71462	0.71994	1153	0.80088	0.74778	0.77647	0.71385	0.73506
1154	0.67262	0.71173	0.71696	0.69436	0.72202	1154	0.78405	0.76047	0.75783	0.78201	0.73555
1155	0.68829	0.64985	0.67125	0.66994	0.71942	1155	0.76336	0.72819	0.7781	0.77169	0.73574
1156	0.69173	0.69084	0.69857	0.7199	0.71582	1156	0.69571	0.76006	0.77634	0.77169	0.73532
1157	0.6695	0.64416	0.71412	0.71759	0.71788	1157	0.80312	0.75636	0.71102	0.78602	0.73391
1158	0.69314	0.68823	0.68358	0.68923	0.71891	1158	0.8021	0.73749	0.68743	0.76584	0.7314
1159	0.6964	0.70326	0.68908	0.67835	0.71429	1159	0.73474	0.7432	0.71514	0.75995	0.73681
1160	0.67101	0.66373	0.68031	0.66802	0.71736	1160	0.73644	0.74478	0.74367	0.75578	0.73241
1161	0.69861	0.70664	0.74288	0.75612	0.71839	1161	0.77468	0.7294	0.72816	0.74234	0.7364
1162	0.69662	0.7029	0.69843	0.72453	0.71685	1162	0.77468	0.76501	0.73408	0.73131	0.73693
1163	0.6654	0.67909	0.67915	0.6871	0.71582	1163	0.70079	0.74743	0.70899	0.72503	0.73557
1164	0.68203	0.67797	0.67804	0.70605	0.71327	1164	0.75358	0.73478	0.74479	0.71778	0.7328
1165	0.69326	0.68861	0.68614	0.70605	0.71378	1165	0.79288	0.77022	0.78365	0.71507	0.73753
1166	0.70056	0.68062	0.69992	0.69462	0.71633	1166	0.75055	0.76335	0.72895	0.75028	0.73322
1167	0.7041	0.6365	0.6931	0.66691	0.71788	1167	0.76137	0.70745	0.79352	0.78839	0.7343
1168	0.68352	0.6726	0.67465	0.73625	0.71685	1168	0.75553	0.73413	0.77121	0.67216	0.73535
1169	0.67115	0.66536	0.68491	0.72158	0.71276	1169	0.80529	0.78223	0.76573	0.70873	0.73455
1170	0.6791	0.68126	0.70592	0.71482	0.71429	1170	0.75888	0.70569	0.73133	0.68989	0.73345
1171	0.70024	0.65444	0.71446	0.72127	0.71685	1171	0.75888	0.7534	0.78551	0.671	0.73723
1172	0.70584	0.66102	0.6541	0.67415	0.7148	1172	0.77984	0.745	0.73977	0.671	0.73257
1173	0.67006	0.65658	0.68464	0.69202	0.71582	1173	0.73782	0.72252	0.75497	0.72545	0.73614
1174	0.6638	0.67013	0.63616	0.68207	0.71429	1174	0.74444	0.74335	0.7742	0.72024	0.7308
1175	0.63557	0.67454	0.69868	0.63249	0.71429	1175	0.79859	0.77228	0.75379	0.72024	0.73292
1176	0.69114	0.70591	0.74261	0.68795	0.71378	1176	0.72975	0.76605	0.75906	0.72024	0.72975
1177	0.63899	0.68133	0.66514	0.72124	0.71378	1177	0.74687	0.81806	0.77984	0.7594	0.73645
1178	0.6778	0.68635	0.7206	0.66038	0.71429	1178	0.74217	0.73241	0.74475	0.69892	0.73359
1179	0.69031	0.67452	0.69217	0.68086	0.7148	1179	0.77255	0.71839	0.72927	0.75792	0.73757
1180	0.6761	0.66783	0.66453	0.70272	0.71124	1180	0.77666	0.78852	0.75333	0.71258	0.73384
1181	0.64971	0.66909	0.67848	0.72892	0.71174	1181	0.77436	0.77736	0.72022	0.76974	0.73579
1182	0.68537	0.68093	0.68263	0.68557	0.71378	1182	0.79065	0.76801	0.70982	0.79114	0.73609
1183	0.67748	0.67895	0.7208	0.70229	0.71225	1183	0.75612	0.74577	0.76821	0.72517	0.73467
1184	0.69137	0.68166	0.69549	0.70485	0.71327	1184	0.74218	0.75566	0.79755	0.72742	0.73198
1185	0.65219	0.61452	0.6719	0.68522	0.71073	1185	0.7774	0.7452	0.70644	0.73616	0.73426
1186	0.65036	0.67736	0.70988	0.71612	0.71276	1186	0.81129	0.7857	0.75504	0.75211	0.73603
1187	0.65756	0.68375	0.68284	0.69783	0.71073	1187	0.79876	0.76929	0.77032	0.76505	0.73689
1188	0.67319	0.67218	0.64605	0.74506	0.71073	1188	0.77367	0.75013	0.73132	0.67716	0.73493
1189	0.69177	0.69396	0.7397	0.64811	0.71378	1189	0.72812	0.73989	0.77548	0.74385	0.73283
1190	0.66602	0.66257	0.67259	0.71482	0.71378	1190	0.74394	0.73753	0.749	0.74385	0.73537
1191	0.67172	0.68734	0.6783	0.67499	0.71073	1191	0.74157	0.78657	0.70892	0.72197	0.73559
1192	0.6749	0.65389	0.70417	0.7155	0.71174	1192	0.74495	0.7325	0.69253	0.74136	0.73486
1193	0.67949	0.65972	0.69063	0.68027	0.71124	1193	0.75132	0.75168	0.7433	0.72689	0.73224
1194	0.67993	0.70109	0.70172	0.71589	0.71124	1194	0.80616	0.76194	0.7564	0.75473	0.73611
1195	0.68566	0.67655	0.68919	0.70283	0.71327	1195	0.75534	0.77675	0.74139	0.76373	0.73756
1196	0.67546	0.69806	0.70255	0.68053	0.71429	1196	0.7105	0.79133	0.75881	0.76011	0.73413
1197	0.69228	0.67467	0.71107	0.70233	0.71073	1197	0.77207	0.7539	0.76888	0.70937	0.73518
1198	0.67066	0.64875	0.67317	0.72057	0.71174
1199	0.6876	0.67176	0.6754	0.69934	0.71276
1200	0.67875	0.67323	0.72053	0.64333	0.7148
1201	0.70796	0.67622	0.70137	0.71472	0.71276
1202	0.688	0.69219	0.69144	0.7207	0.71073
1203	0.66631	0.70607	0.71591	0.74377	0.70872
1204	0.67142	0.69854	0.68202	0.6883	0.71378
1205	0.69092	0.6697	0.69592	0.70341	0.71378
1206	0.65203	0.68555	0.71487	0.70417	0.71276
1207	0.66512	0.69207	0.69496	0.66895	0.71124
1208	0.69585	0.68041	0.67507	0.67676	0.71124
1209	0.68054	0.68716	0.69146	0.71158	0.70922
1210	0.7045	0.67567	0.68883	0.71797	0.71073
1211	0.68554	0.69598	0.67315	0.677	0.70972
1212	0.66521	0.69153	0.64916	0.70481	0.71225
1213	0.67925	0.70523	0.66925	0.68965	0.71429
1214	0.66661	0.69597	0.70786	0.70485	0.71276
1215	0.66548	0.70823	0.70971	0.67015	0.71225
1216	0.68127	0.67793	0.66967	0.68755	0.71124
1217	0.69503	0.66621	0.72665	0.67161	0.71174
1218	0.69419	0.64968	0.72686	0.66514	0.71124
1219	0.69959	0.64998	0.68757	0.68716	0.71327
1220	0.67958	0.65354	0.68759	0.72463	0.71174
1221	0.66718	0.69255	0.6815	0.68009	0.71225
1222	0.665	0.68744	0.70619	0.65139	0.71023
1223	0.67579	0.68847	0.66853	0.74737	0.71276
1224	0.67896	0.69478	0.70179	0.69559	0.71276
1225	0.68785	0.68036	0.68613	0.69223	0.71174
1226	0.67467	0.65896	0.71652	0.68082	0.71276
1227	0.68331	0.72145	0.69441	0.67476	0.71327
1228	0.68581	0.66481	0.66554	0.71775	0.71378
1229	0.69213	0.64902	0.69364	0.6663	0.71378
1230	0.67874	0.6691	0.71062	0.70928	0.71276
1231	0.69589	0.66481	0.70101	0.71004	0.71276

## Sheet: Figure 4
Fig. 4a																																			Fig. 4b
Glucose				Fructose				G6P				GAP				2PG				PEP				Acetate				Pyruvate				Glucose (in succinate)			Wildtype BW25113				DpykF				DpykA				Dppc
Frequency	PSD	SEM		Frequency	PSD	SEM		Frequency	PSD	SEM		Frequency	PSD	SEM		Frequency	PSD	SEM		Frequency	PSD	SEM		Frequency	PSD	SEM		Frequency	PSD	SEM		Frequency	PSD	SEM	Frequency	PSD	SEM		Frequency	PSD	SEM		Frequency	PSD	SEM		Frequency	PSD	SEM
0.00143	0.02879	0.000301457		0.00143	0.02476	0.00526		0.00125	0.01885	0.00293		0.00137	0.00662	0.000744509		0.00125	0.00656	0.000675476		0.00132	0.00173	0.000226911		0.00128	0.00161	0.000267036		0.00139	0.00189	0.000456569		0.00125	0.00382	0.000348516	0.000999001	0.00649	0.000603916		0.00111	0.00812	0.003		0.000999001	0.00738	0.000722478		0.00111	0.00741	0.00162
0.00286	0.03054	0.00412		0.00285	0.01601	0.00223		0.0025	0.01174	0.00233		0.00256	0.00622	0.000381213		0.0025	0.00526	0.000556974		0.00265	0.00168	0.000137081		0.00256	0.00152	0.000191274		0.00278	0.00157	0.000212421		0.0025	0.00249	0.000175462	0.002	0.00595	0.000720231		0.00222	0.0057	0.0006791		0.002	0.00422	0.000397474		0.00222	0.0066	0.00116
0.00429	0.02996	0.00436		0.00428	0.00995	0.00155		0.00375	0.00765	0.00127		0.00513	0.00388	0.000473283		0.00375	0.00371	0.000439126		0.00397	0.00145	0.000155157		0.00384	0.00155	0.000209873		0.00417	0.0014	0.000166349		0.00375	0.00214	0.00015293	0.003	0.00382	0.000610349		0.00333	0.00369	0.000440631		0.003	0.00371	0.000343789		0.00333	0.00399	0.000496953
0.00571	0.01687	0.00371		0.00571	0.0058	0.000756602		0.005	0.00716	0.00108		0.00769	0.00441	0.000263601		0.005	0.00281	0.000606836		0.00529	0.00155	0.000134495		0.00512	0.00173	0.000214869		0.00556	0.00144	0.000260339		0.00499	0.00226	0.000159525	0.004	0.0034	0.000313697		0.00444	0.00321	0.000267541		0.004	0.00332	0.000210123		0.00444	0.00335	0.000310254
0.00714	0.01171	0.00232		0.00713	0.005	0.000706898		0.00625	0.00626	0.000941977		0.01026	0.00273	0.000241945		0.00625	0.00204	0.000457293		0.00661	0.00151	0.000155126		0.0064	0.00161	0.000171569		0.00694	0.0015	0.000189763		0.00624	0.00212	0.000156921	0.005	0.00233	0.000240534		0.00556	0.00265	0.000250937		0.005	0.00273	0.000389688		0.00555	0.00293	0.000289282
0.00857	0.00874	0.00162		0.00856	0.00603	0.000962766		0.0075	0.00403	0.000547468		0.01282	0.00258	0.000250643		0.0075	0.0018	0.00020305		0.00794	0.00149	0.000146656		0.00768	0.00136	0.000188195		0.00833	0.00142	0.000200117		0.00749	0.00188	0.000137597	0.00599	0.00229	0.000325704		0.00667	0.00226	0.000222184		0.00599	0.00235	0.000409895		0.00666	0.00252	0.000458711
0.01	0.007	0.00114		0.00999	0.00464	0.000679104		0.00875	0.00323	0.00042382		0.01538	0.00214	0.000277987		0.00875	0.00171	0.000250266		0.00926	0.00163	0.000155887		0.00896	0.00121	0.000164008		0.00972	0.00135	0.000180349		0.00874	0.00209	0.000160223	0.00699	0.00226	0.000253469		0.00778	0.00242	0.000237709		0.00699	0.00222	0.000398699		0.00777	0.00206	0.000267254
0.01143	0.00432	0.000903498		0.01141	0.00333	0.000391042		0.01	0.00323	0.000498571		0.01795	0.00215	0.000174148		0.01	0.00163	0.000221929		0.01058	0.00146	0.000138377		0.01024	0.00151	0.000218665		0.01111	0.00156	0.000204033		0.00999	0.0019	0.000138176	0.00799	0.00183	0.000180584		0.00889	0.00214	0.000179551		0.00799	0.00171	0.000207039		0.00888	0.00199	0.000180222
0.01286	0.00403	0.000429729		0.01284	0.00234	0.000278073		0.01125	0.00206	0.000254941		0.02051	0.00172	0.000202474		0.01125	0.00167	0.000221167		0.0119	0.00147	0.000130309		0.01152	0.00138	0.000173729		0.0125	0.00118	0.000119926		0.01124	0.00199	0.000150915	0.00899	0.00152	0.00010628		0.01	0.00216	0.000198379		0.00899	0.00164	0.000226637		0.00999	0.00242	0.000238111
0.01429	0.00302	0.000392812		0.01427	0.00268	0.00040502		0.0125	0.00185	0.000260308		0.02308	0.00184	0.000168728		0.0125	0.00123	0.000119635		0.01323	0.00117	0.000107881		0.0128	0.00117	0.000141594		0.01389	0.0013	0.000150323		0.01248	0.00187	0.000151321	0.00999	0.00162	0.000157804		0.01111	0.00193	0.000146839		0.00999	0.00147	0.000207721		0.0111	0.00173	0.000300028
0.01571	0.00343	0.000319562		0.01569	0.00232	0.00038974		0.01375	0.00146	0.000211594		0.02564	0.00169	0.000172546		0.01375	0.00134	0.000122685		0.01455	0.00131	0.000161766		0.01408	0.00144	0.000180607		0.01528	0.0014	0.000167431		0.01373	0.00197	0.000144664	0.01099	0.0017	0.000142252		0.01222	0.00204	0.000176121		0.01099	0.00149	0.000190695		0.01221	0.00174	0.000261336
0.01714	0.00229	0.000474955		0.01712	0.00223	0.000304213		0.015	0.00172	0.000299962		0.02821	0.0016	0.000170398		0.015	0.00135	0.000208972		0.01587	0.00135	0.000125416		0.01536	0.00189	0.000210818		0.01667	0.00126	0.000161051		0.01498	0.0018	0.000128078	0.01199	0.00155	9.49402e-05		0.01333	0.00229	0.000212116		0.01199	0.00139	0.000211662		0.01332	0.0018	0.000200228
0.01857	0.00226	0.000141396		0.01854	0.00187	0.000288622		0.01625	0.00189	0.000334755		0.03077	0.00171	0.000194954		0.01625	0.00122	0.000138816		0.0172	0.00142	0.000132632		0.01665	0.00141	0.000174507		0.01806	0.00125	0.000138922		0.01623	0.00198	0.000144466	0.01299	0.00184	0.00019343		0.01444	0.00266	0.000211833		0.01299	0.00165	0.000186459		0.01443	0.00185	0.000181749
0.02	0.00195	0.00018354		0.01997	0.00206	0.000289441		0.0175	0.00171	0.000200743		0.03333	0.00176	0.000223429		0.0175	0.00109	0.00011762		0.01852	0.00128	0.000121086		0.01793	0.00132	0.000196077		0.01944	0.00132	0.000169329		0.01748	0.00167	0.000126743	0.01399	0.00132	0.000104443		0.01556	0.00388	0.000194611		0.01399	0.00143	0.00013675		0.01554	0.00179	8.62432e-05
0.02143	0.00237	0.000152797		0.0214	0.00222	0.000350301		0.01875	0.00152	0.000247232		0.0359	0.00155	0.000188949		0.01875	0.00131	0.000171404		0.01984	0.00116	9.70026e-05		0.01921	0.00156	0.000178284		0.02083	0.00124	0.000167811		0.01873	0.00175	0.00014054	0.01499	0.00163	9.23032e-05		0.01667	0.0047	0.000229913		0.01499	0.00133	0.00013062		0.01665	0.00179	7.46575e-05
0.02286	0.00181	0.000197443		0.02282	0.00172	0.000261434		0.02	0.00159	0.00032919		0.03846	0.00174	0.000195342		0.02	0.00107	9.57793e-05		0.02116	0.00143	0.000124068		0.02049	0.00137	0.000153023		0.02222	0.00109	0.000134126		0.01998	0.00178	0.000132693	0.01598	0.00142	7.9369e-05		0.01778	0.0056	0.000235321		0.01598	0.00131	0.000153751		0.01776	0.00159	0.000237593
0.02429	0.0018	0.000170032		0.02425	0.00181	0.000251767		0.02125	0.00142	0.000202927		0.04103	0.00166	0.00016293		0.02125	0.00138	0.000143092		0.02249	0.00154	0.000156022		0.02177	0.00117	0.00012892		0.02361	0.00134	0.000170148		0.02122	0.00166	0.0001009	0.01698	0.00134	0.000106997		0.01889	0.00729	0.000377874		0.01698	0.0014	0.000142321		0.01887	0.00163	0.00029827
[truncated: 483 more rows]

## Sheet: Figure 5
Fig. 5b					Fig. 5c											Fig. 5e					Fig. 5f											Fig. 5g		Fig. 5h					Fig. 5i
[truncated: 1,232 more rows]

## Sheet: Figure S2
Fig. S2b				Fig. S2c							Fig. S2d				Fig. S2e				Fig. S2f
[truncated: 401 more rows]

## Sheet: Figure S3
Fig. S3a											Fig. S3b
	CFP/YFP ratio											CFP/YFP ratio
[truncated: 41 more rows]

[truncated: 11 more sheets: Figure S4, Figure S5, Figure S7, Figure S8, Figure S10, Figure S11, Figure S12, Figure S13, Figure S14, Figure S15, Figure S16]
